# Supplementary material for: CelFiE-ISH: a probabilistic model for multi-cell type deconvolution from single-molecule DNA methylation haplotypes
Source: Genome Biol. 2024 Jun 10;25:151. doi: 10.1186/s13059-024-03275-x (PMC11163775; doi:10.1186/s13059-024-03275-x)
Supplement: Supplementary file 3 — Additional file 3. Lists of marker regions. [file 13059_2024_3275_MOESM3_ESM.xlsx]

## Sheet: U25
Chromosome	Start	End	Group
chr7	134849833	134850163	Adipocytes
chr11	62304487	62304527	Adipocytes
chr11	27502491	27502972	Adipocytes
chr1	110426398	110427130	Adipocytes
chr19	57125150	57125481	Adipocytes
chr11	75537042	75537264	Adipocytes
chr6	155357994	155358380	Adipocytes
chr12	109595371	109595609	Adipocytes
chr17	47692960	47693460	Adipocytes
chr19	5714972	5715186	Adipocytes
chr10	71232978	71233198	Adipocytes
chr8	22514202	22515015	Adipocytes
chr5	123204556	123205221	Adipocytes
chr6	25068659	25069230	Adipocytes
chr15	73988788	73988964	Adipocytes
chr11	93266034	93266361	Adipocytes
chr8	19438540	19439073	Adipocytes
chr12	94389336	94389633	Adipocytes
chr9	101673727	101674131	Adipocytes
chr17	80024096	80024158	Adipocytes
chr20	11974567	11974955	Adipocytes
chr9	111944902	111945064	Adipocytes
chr22	38051826	38052317	Adipocytes
chr17	41722916	41723060	Adipocytes
chr5	5303926	5304132	Adipocytes
chr3	189704095	189704172	Bladder-Ep
chr7	97408637	97408741	Bladder-Ep
chr2	135276067	135276150	Bladder-Ep
chr1	184970698	184970984	Bladder-Ep
chr1	34004606	34004729	Bladder-Ep
chr6	34966596	34967579	Bladder-Ep
chr19	11926771	11927571	Bladder-Ep
chr10	9271378	9271574	Bladder-Ep
chr4	2961192	2961472	Bladder-Ep
chr15	77448649	77448988	Bladder-Ep
chr16	28578899	28579559	Bladder-Ep
chr1	145126176	145126555	Bladder-Ep
chr7	116048933	116049199	Bladder-Ep
chr10	133993221	133993304	Bladder-Ep
chr6	34778179	34778644	Bladder-Ep
chr16	33785709	33785771	Bladder-Ep
chr3	120097307	120097436	Bladder-Ep
chr4	38568851	38569129	Bladder-Ep
chr16	32889552	32889614	Bladder-Ep
chr14	81856494	81856863	Bladder-Ep
chr13	111691869	111692013	Bladder-Ep
chr1	154254086	154254277	Bladder-Ep
chr4	2961841	2962323	Bladder-Ep
chr2	122419715	122420778	Bladder-Ep
chr17	74419888	74420091	Blood-B
chr19	1648937	1648991	Blood-B
chr20	16373028	16373294	Blood-B
chr15	91138717	91138946	Blood-B
chr19	16554452	16554748	Blood-B
chr11	45960244	45960605	Blood-B
chr12	65007600	65007773	Blood-B
chr6	99932478	99932972	Blood-B
chr6	14254953	14255246	Blood-B
chr16	71762004	71762093	Blood-B
chr7	97943968	97944179	Blood-B
chr10	131271386	131271707	Blood-B
chr16	87734836	87735383	Blood-B
chr1	101712282	101712512	Blood-B
chr13	111328090	111328433	Blood-B
chr11	82777661	82777874	Blood-B
chr13	31017465	31018922	Blood-B
chr8	38134856	38135041	Blood-B
chr3	66436552	66437002	Blood-B
chr17	37706849	37707048	Blood-B
chr18	21059320	21059755	Blood-B
chr19	11162685	11163043	Blood-B
chr6	64375368	64375610	Blood-B
chr11	2414931	2415351	Blood-B
chr12	57681746	57682067	Blood-B
chr5	1475254	1475347	Blood-Granul
chr20	48270862	48271231	Blood-Granul
chr19	19295400	19295570	Blood-Granul
chr7	156930534	156930581	Blood-Granul
chr3	150286079	150286437	Blood-Granul
chr12	57894060	57894297	Blood-Granul
chr7	100028821	100028980	Blood-Granul
chr12	32740571	32741585	Blood-Granul
chr16	15053620	15054097	Blood-Granul
chr12	133242506	133242772	Blood-Granul
chr19	41238916	41239115	Blood-Granul
chr6	52199435	52199552	Blood-Granul
chr3	38322197	38322421	Blood-Granul
chr16	67755255	67755384	Blood-Granul
chr20	33197229	33197639	Blood-Granul
chr14	90437959	90438621	Blood-Granul
chr5	68613848	68614345	Blood-Granul
chr12	76934829	76935131	Blood-Granul
chr11	75807955	75808565	Blood-Granul
chr11	113641630	113641843	Blood-Granul
chr3	47122329	47122886	Blood-Granul
chr1	173854822	173855687	Blood-Granul
chr20	35666101	35666235	Blood-Granul
chr9	130905356	130905546	Blood-Granul
chr7	8046949	8047053	Blood-Granul
chr11	73733661	73733930	Blood-Mono+Macro
chr16	29184910	29185242	Blood-Mono+Macro
chr1	60046062	60046410	Blood-Mono+Macro
chr11	33219522	33219705	Blood-Mono+Macro
chr7	106668694	106668907	Blood-Mono+Macro
chr2	64981299	64981413	Blood-Mono+Macro
chr12	25120044	25120203	Blood-Mono+Macro
chr14	77984470	77984510	Blood-Mono+Macro
chr2	122044859	122045165	Blood-Mono+Macro
chr19	52314719	52314908	Blood-Mono+Macro
chr6	26545988	26546170	Blood-Mono+Macro
chr21	47851984	47852146	Blood-Mono+Macro
chr3	185403060	185403563	Blood-Mono+Macro
chr12	1032945	1033045	Blood-Mono+Macro
chr3	185367171	185367389	Blood-Mono+Macro
chr19	52327634	52327731	Blood-Mono+Macro
chr14	103657270	103657437	Blood-Mono+Macro
chr19	54349022	54349161	Blood-Mono+Macro
chr12	14405611	14405731	Blood-Mono+Macro
chr10	134264798	134264879	Blood-Mono+Macro
chr3	13620469	13620616	Blood-Mono+Macro
chr14	103909521	103909987	Blood-Mono+Macro
chr9	112918684	112918833	Blood-Mono+Macro
chr7	2284482	2284612	Blood-Mono+Macro
chr10	134257600	134257840	Blood-Mono+Macro
chr15	91370195	91370328	Blood-NK
chr17	72464526	72464889	Blood-NK
chr12	9983597	9983990	Blood-NK
chr12	9795269	9795804	Blood-NK
chr10	7285284	7285392	Blood-NK
chr17	72464234	72464453	Blood-NK
chr6	170426268	170426456	Blood-NK
chr2	232393196	232393817	Blood-NK
chr20	5977891	5978015	Blood-NK
chr18	77391680	77392005	Blood-NK
chr17	72460470	72460658	Blood-NK
chr6	166748511	166748770	Blood-NK
chr7	2039945	2040190	Blood-NK
chr17	20601541	20601801	Blood-NK
chr13	110411405	110411561	Blood-NK
chr14	22927508	22928551	Blood-NK
chr1	167421177	167421813	Blood-NK
chr3	32945527	32945861	Blood-NK
chr22	22035220	22035894	Blood-NK
chr2	120686123	120686629	Blood-NK
chr13	114836096	114836754	Blood-NK
chr17	81012325	81012657	Blood-NK
chr7	158525146	158525802	Blood-NK
chr11	47637422	47638051	Blood-NK
chr1	167470352	167470592	Blood-NK
chr5	118635509	118635758	Blood-T
chr16	28996939	28997967	Blood-T
chr11	118175631	118176495	Blood-T
chr11	118212314	118213273	Blood-T
chr12	9830225	9830765	Blood-T
chr8	28918821	28919042	Blood-T
chr11	118210159	118211374	Blood-T
chr7	3501574	3501868	Blood-T
chr1	32718447	32718738	Blood-T
chr9	92096477	92096894	Blood-T
chr21	43825682	43825849	Blood-T
chr11	133928201	133928276	Blood-T
chr17	80084861	80085214	Blood-T
chr11	118213527	118214011	Blood-T
chr1	32719917	32720788	Blood-T
chr5	39201956	39202821	Blood-T
chr11	118214295	118214532	Blood-T
chr14	106657339	106657466	Blood-T
chr10	129131921	129132267	Blood-T
chr14	22995934	22997013	Blood-T
chr22	48475730	48475917	Blood-T
chr12	69285539	69285674	Blood-T
chr17	71818566	71818918	Blood-T
chr8	144543703	144543811	Blood-T
chr9	139103335	139103782	Breast-Basal-Ep
chr6	35058103	35058217	Breast-Basal-Ep
chr14	105919522	105919721	Breast-Basal-Ep
chr14	104172919	104172966	Breast-Basal-Ep
chr8	103755444	103755750	Breast-Basal-Ep
chr16	81390362	81390582	Breast-Basal-Ep
chr1	234529405	234529509	Breast-Basal-Ep
chr20	39803942	39804432	Breast-Basal-Ep
chr22	36692812	36693195	Breast-Basal-Ep
chr12	120656820	120656996	Breast-Basal-Ep
chr19	16618102	16618215	Breast-Basal-Ep
chr19	52718855	52719365	Breast-Basal-Ep
chr19	14040781	14041351	Breast-Basal-Ep
chr6	35057138	35057475	Breast-Basal-Ep
chr21	46398140	46398323	Breast-Basal-Ep
chr14	99936328	99936719	Breast-Basal-Ep
chr19	4944196	4944585	Breast-Basal-Ep
chr18	20551897	20552304	Breast-Basal-Ep
chr17	79173297	79174206	Breast-Basal-Ep
chr22	39822758	39823143	Breast-Basal-Ep
chr19	39956365	39957253	Breast-Basal-Ep
chr5	176919342	176919704	Breast-Basal-Ep
chr13	24873567	24873866	Breast-Basal-Ep
chr9	134350774	134351153	Breast-Basal-Ep
chr5	1808108	1808452	Breast-Basal-Ep
chr6	83921378	83921764	Breast-Luminal-Ep
chr19	10295669	10295840	Breast-Luminal-Ep
chr10	61931723	61932134	Breast-Luminal-Ep
chr2	236424117	236424363	Breast-Luminal-Ep
chr8	8572296	8572475	Breast-Luminal-Ep
chr1	15281037	15281105	Breast-Luminal-Ep
chr2	27433191	27433456	Breast-Luminal-Ep
chr4	48301032	48301742	Breast-Luminal-Ep
chr17	1848936	1849266	Breast-Luminal-Ep
chr11	129324900	129325422	Breast-Luminal-Ep
chr21	44850180	44850273	Breast-Luminal-Ep
chr17	1523792	1523910	Breast-Luminal-Ep
chr18	73395621	73395761	Breast-Luminal-Ep
chr6	42397428	42397763	Breast-Luminal-Ep
chr12	5747733	5747898	Breast-Luminal-Ep
chr2	233986730	233986989	Breast-Luminal-Ep
chr2	61471508	61471744	Breast-Luminal-Ep
chr8	117231799	117232276	Breast-Luminal-Ep
chr6	34506312	34506489	Breast-Luminal-Ep
chr11	71324397	71324560	Breast-Luminal-Ep
chr1	33263752	33264393	Breast-Luminal-Ep
chr9	139984622	139984981	Breast-Luminal-Ep
chr22	30190746	30191206	Breast-Luminal-Ep
chr21	46935507	46935982	Breast-Luminal-Ep
chr20	2962767	2962980	Breast-Luminal-Ep
chr4	48679616	48680504	Colon-Ep
chr10	114252502	114252720	Colon-Ep
chr4	48679336	48679573	Colon-Ep
chr14	62106209	62106229	Colon-Ep
chr3	123667213	123667567	Colon-Ep
chr6	4909889	4910097	Colon-Ep
chr16	81453443	81453729	Colon-Ep
chr12	105319208	105319365	Colon-Ep
chr2	242735211	242735409	Colon-Ep
chr13	103262799	103263477	Colon-Ep
chr6	2030637	2031365	Colon-Ep
chr16	30293866	30294426	Colon-Ep
chr8	22101450	22101686	Colon-Ep
chr8	101226599	101227482	Colon-Ep
chr1	167870100	167870517	Colon-Ep
chr2	74323528	74323723	Colon-Ep
chr1	47905855	47906213	Colon-Ep
chr10	105133978	105134444	Colon-Ep
chr22	33187198	33187740	Colon-Ep
chr7	73407779	73408130	Colon-Ep
chr15	32993304	32993383	Colon-Ep
chr5	80476007	80476312	Colon-Ep
chr8	141343678	141344378	Colon-Ep
chr2	240940021	240940299	Colon-Ep
chr8	141594714	141595055	Colon-Ep
chr5	76014256	76014548	Endothelium
chr17	80804200	80804266	Endothelium
chr17	80802844	80803542	Endothelium
chr17	80803660	80804189	Endothelium
chr17	8214564	8214719	Endothelium
chr5	77819955	77820340	Endothelium
chr2	128416959	128417048	Endothelium
chr5	32098278	32098496	Endothelium
chr9	84544549	84545633	Endothelium
chr16	1562267	1562661	Endothelium
chr19	11707038	11707247	Endothelium
chr5	71853664	71853919	Endothelium
chr2	160081735	160082057	Endothelium
chr6	113817584	113817952	Endothelium
chr11	65379744	65379963	Endothelium
chr12	50040684	50040780	Endothelium
chr17	80560369	80560453	Endothelium
chr3	129326756	129326962	Endothelium
chr14	104326499	104326618	Endothelium
chr6	46915212	46915720	Endothelium
chr11	109900473	109900819	Endothelium
chr5	17170760	17171196	Endothelium
chr2	128394957	128395180	Endothelium
chr20	62320143	62320310	Endothelium
chr9	138903401	138903479	Endothelium
chr15	99260720	99260890	Eryth-prog
chr5	145224022	145224184	Eryth-prog
chr6	34583467	34583666	Eryth-prog
chr19	13830749	13830839	Eryth-prog
chr19	14253916	14254072	Eryth-prog
chr8	41910906	41910993	Eryth-prog
chr22	44365225	44365726	Eryth-prog
chr15	34946822	34947088	Eryth-prog
chr12	113629175	113629399	Eryth-prog
chr19	56045142	56045197	Eryth-prog
chr13	103259016	103259116	Eryth-prog
chr1	159927345	159927501	Eryth-prog
chr21	34878181	34878544	Eryth-prog
chr15	85160527	85160624	Eryth-prog
chr19	12997746	12997943	Eryth-prog
chr16	449350	449654	Eryth-prog
chr7	2369007	2369161	Eryth-prog
chr9	139122369	139122430	Eryth-prog
chr16	449680	449814	Eryth-prog
chr10	46070843	46071052	Eryth-prog
chr1	22013638	22014602	Eryth-prog
chr5	140058343	140059406	Eryth-prog
chr1	156727306	156727888	Eryth-prog
chr15	93482256	93483190	Eryth-prog
chr16	21548067	21548199	Eryth-prog
chr21	45483246	45483619	Fallopian-Ep
chr1	169165330	169166059	Fallopian-Ep
chr1	172579244	172579387	Fallopian-Ep
chr4	22604364	22604526	Fallopian-Ep
chr8	17350396	17350623	Fallopian-Ep
chr17	12902144	12902626	Fallopian-Ep
chr4	22603266	22603730	Fallopian-Ep
chr2	110987073	110987938	Fallopian-Ep
chr8	145249327	145249614	Fallopian-Ep
chr16	66678015	66678589	Fallopian-Ep
chr8	87446644	87447226	Fallopian-Ep
chr1	111961053	111962326	Fallopian-Ep
chr3	130708467	130709247	Fallopian-Ep
chr6	28906639	28907424	Fallopian-Ep
chr1	111985459	111985651	Fallopian-Ep
chr8	64032053	64032429	Fallopian-Ep
chr8	23339	23418	Fallopian-Ep
chr7	123510738	123510842	Fallopian-Ep
chr16	83997324	83997563	Fallopian-Ep
chr2	217013459	217014356	Fallopian-Ep
chr3	136690262	136690399	Fallopian-Ep
chr2	173721702	173722199	Fallopian-Ep
chr12	75702858	75703172	Fallopian-Ep
chr2	206890514	206890843	Fallopian-Ep
chr15	77240488	77241273	Fallopian-Ep
chr13	28837971	28838117	Gastric-Ep
chr3	65168887	65168944	Gastric-Ep
chr5	139627446	139627766	Gastric-Ep
chr6	126336351	126336656	Gastric-Ep
chr2	37118525	37119160	Gastric-Ep
chr3	137717665	137717901	Gastric-Ep
chr16	71844287	71845072	Gastric-Ep
chr1	117614584	117615150	Gastric-Ep
chr18	55321793	55321988	Gastric-Ep
chr6	119154681	119155027	Gastric-Ep
chr7	152166508	152166877	Gastric-Ep
chr2	103095409	103095902	Gastric-Ep
chr2	232284718	232284781	Gastric-Ep
chr2	98376000	98376235	Gastric-Ep
chr9	136250832	136250998	Gastric-Ep
chr21	35738641	35739007	Gastric-Ep
chr21	35739053	35739404	Gastric-Ep
chr19	41667028	41667644	Gastric-Ep
chr4	25304443	25304718	Gastric-Ep
chr1	54805307	54805623	Gastric-Ep
chr16	15002290	15003400	Gastric-Ep
chr4	1364945	1365430	Gastric-Ep
chr2	17862228	17862982	Gastric-Ep
chr15	85770444	85771292	Gastric-Ep
chr22	18819370	18820744	Gastric-Ep
chr1	232372658	232372669	Head-Neck-Ep
chr22	45557574	45557799	Head-Neck-Ep
chr9	119238427	119238710	Head-Neck-Ep
chr9	139546439	139546630	Head-Neck-Ep
chr7	101652569	101652820	Head-Neck-Ep
chr4	69018630	69018725	Head-Neck-Ep
chr22	47436553	47436864	Head-Neck-Ep
chr9	107109138	107109515	Head-Neck-Ep
chr12	53251350	53251752	Head-Neck-Ep
chr7	107851407	107851946	Head-Neck-Ep
chr22	50954593	50954994	Head-Neck-Ep
chr3	126650706	126650821	Head-Neck-Ep
chr22	43477616	43478441	Head-Neck-Ep
chr2	65251128	65251227	Head-Neck-Ep
chr1	55096065	55096322	Head-Neck-Ep
chr7	110559652	110559955	Head-Neck-Ep
chr13	68460537	68460623	Head-Neck-Ep
chr2	121550957	121551278	Head-Neck-Ep
chr1	249138696	249138855	Head-Neck-Ep
chr11	128518761	128519111	Head-Neck-Ep
chr22	33656465	33656603	Head-Neck-Ep
chr11	130242997	130243058	Head-Neck-Ep
chr16	21569207	21569365	Head-Neck-Ep
chr17	34808227	34809173	Head-Neck-Ep
chr17	45289451	45289570	Heart-Cardio
chr12	2080081	2080856	Heart-Cardio
chr1	150995966	150996023	Heart-Cardio
chr6	504028	504466	Heart-Cardio
chr14	31642248	31642461	Heart-Cardio
chr14	52477280	52477727	Heart-Cardio
chr12	1752352	1752721	Heart-Cardio
chr21	47975412	47975995	Heart-Cardio
chr3	151599078	151599173	Heart-Cardio
chr9	134111086	134111579	Heart-Cardio
chr19	2797235	2797660	Heart-Cardio
chr1	11906187	11907270	Heart-Cardio
chr11	68550868	68551337	Heart-Cardio
chr15	44171204	44172030	Heart-Cardio
chr3	176989876	176990257	Heart-Cardio
chr19	3965028	3965381	Heart-Cardio
chr12	113712523	113712922	Heart-Cardio
chr1	86157317	86157430	Heart-Cardio
chr13	23932454	23932713	Heart-Cardio
chr22	42042134	42042507	Heart-Cardio
chr11	68550315	68550776	Heart-Cardio
chr10	71091101	71091452	Heart-Cardio
chr7	2253483	2254041	Heart-Cardio
chr5	134686461	134686575	Heart-Cardio
chr16	3815167	3815349	Heart-Cardio
chr18	42290985	42291186	Kidney-Ep
chr3	125062531	125062913	Kidney-Ep
chr13	96085429	96085970	Kidney-Ep
chr2	99302337	99302637	Kidney-Ep
chr16	12609458	12609724	Kidney-Ep
chr5	130707029	130707674	Kidney-Ep
chr7	12583963	12584063	Kidney-Ep
chr7	87640622	87640842	Kidney-Ep
chr5	74826137	74826703	Kidney-Ep
chr11	939169	939468	Kidney-Ep
chr19	8064907	8065003	Kidney-Ep
chr4	28642378	28642648	Kidney-Ep
chr1	70661377	70661571	Kidney-Ep
chr8	68323403	68323481	Kidney-Ep
chr7	8175827	8176181	Kidney-Ep
chr5	112953981	112954101	Kidney-Ep
chr3	192778355	192778486	Kidney-Ep
chr6	149868192	149868429	Kidney-Ep
chr10	972671	972945	Kidney-Ep
chr11	35515942	35516177	Kidney-Ep
chr10	135120066	135120641	Kidney-Ep
chr10	99251294	99251664	Kidney-Ep
chr4	129735232	129735504	Kidney-Ep
chr16	72038677	72039042	Kidney-Ep
chr10	47373114	47373495	Liver-Hep
chr1	9614272	9614521	Liver-Hep
chr6	160500588	160501052	Liver-Hep
chr6	134297765	134297909	Liver-Hep
chr22	18214095	18214170	Liver-Hep
chr14	35227700	35228450	Liver-Hep
chr2	231385134	231385378	Liver-Hep
chr15	91194697	91194834	Liver-Hep
chr4	110434478	110434728	Liver-Hep
chr4	3105910	3106021	Liver-Hep
chr15	41549503	41550185	Liver-Hep
chr17	79984007	79984372	Liver-Hep
chr10	99062257	99062594	Liver-Hep
chr9	133474347	133474507	Liver-Hep
chr20	32995984	32996958	Liver-Hep
chr9	26907260	26907310	Liver-Hep
chr19	45446080	45446265	Liver-Hep
chr5	32229751	32229932	Liver-Hep
chr6	37114490	37114948	Liver-Hep
chr7	74124285	74124759	Liver-Hep
chr3	52245330	52245717	Liver-Hep
chr16	67805212	67805664	Liver-Hep
chr17	80440933	80441177	Liver-Hep
chr15	40959187	40959313	Liver-Hep
chr12	112014821	112015139	Liver-Hep
chr16	22363430	22363835	Lung-Ep-Alveo
chr15	42027356	42027926	Lung-Ep-Alveo
chr20	13790372	13791033	Lung-Ep-Alveo
chr16	678028	678174	Lung-Ep-Alveo
chr6	138883706	138884002	Lung-Ep-Alveo
chr12	749800	750838	Lung-Ep-Alveo
chr4	103637380	103638408	Lung-Ep-Alveo
chr11	70372606	70372794	Lung-Ep-Alveo
chr1	244823723	244823818	Lung-Ep-Alveo
chr2	73723864	73724126	Lung-Ep-Alveo
chr15	57626002	57626445	Lung-Ep-Alveo
chr22	46109795	46110258	Lung-Ep-Alveo
chr6	151583157	151583386	Lung-Ep-Alveo
chr19	4111120	4111727	Lung-Ep-Alveo
chr2	203154129	203154747	Lung-Ep-Alveo
chr2	160086171	160086572	Lung-Ep-Alveo
chr14	96790748	96790915	Lung-Ep-Alveo
chr2	85883844	85885025	Lung-Ep-Alveo
chr2	85885695	85886437	Lung-Ep-Alveo
chr5	61757253	61757581	Lung-Ep-Alveo
chr17	5333679	5334450	Lung-Ep-Alveo
chr7	148858762	148859335	Lung-Ep-Alveo
chr17	55071173	55071657	Lung-Ep-Alveo
chr1	28855995	28856510	Lung-Ep-Alveo
chr2	112626889	112627842	Lung-Ep-Alveo
chr6	151417788	151418368	Lung-Ep-Bron
chr16	23408418	23408837	Lung-Ep-Bron
chr1	8051177	8051743	Lung-Ep-Bron
chr5	53433340	53434106	Lung-Ep-Bron
chr17	8209419	8209554	Lung-Ep-Bron
chr8	26293472	26293784	Lung-Ep-Bron
chr17	64274922	64275068	Lung-Ep-Bron
chr17	56027572	56027664	Lung-Ep-Bron
chr5	132231880	132232257	Lung-Ep-Bron
chr17	64571956	64572373	Lung-Ep-Bron
chr11	120077845	120078074	Lung-Ep-Bron
chr8	59583884	59584024	Lung-Ep-Bron
chr2	62030600	62030689	Lung-Ep-Bron
chr21	33872620	33873118	Lung-Ep-Bron
chr3	132200711	132201465	Lung-Ep-Bron
chr8	72266612	72267207	Lung-Ep-Bron
chr1	78986213	78986896	Lung-Ep-Bron
chr14	51061096	51061694	Lung-Ep-Bron
chr18	44084653	44084850	Lung-Ep-Bron
chr3	147749806	147750025	Lung-Ep-Bron
chr8	72269986	72270117	Lung-Ep-Bron
chr16	56799917	56800896	Lung-Ep-Bron
chr17	53331547	53331841	Lung-Ep-Bron
chr7	64711787	64711973	Lung-Ep-Bron
chr1	44305551	44306420	Lung-Ep-Bron
chr7	127670469	127670635	Neuron
chr1	229476664	229476936	Neuron
chr19	18313277	18313355	Neuron
chr2	210526620	210527069	Neuron
chr1	156388230	156388344	Neuron
chr19	14314665	14314865	Neuron
chr1	151684072	151684272	Neuron
chr19	5121264	5121838	Neuron
chr2	85658366	85658996	Neuron
chr2	51254072	51254314	Neuron
chr9	132998165	132998235	Neuron
chr22	18838908	18839122	Neuron
chr19	11466793	11467057	Neuron
chr1	2315599	2316184	Neuron
chr18	13374254	13374752	Neuron
chr17	43177214	43177274	Neuron
chr11	1301635	1301926	Neuron
chr7	44427912	44428239	Neuron
chr17	78442716	78442800	Neuron
chr5	145986293	145986488	Neuron
chr9	43425711	43426476	Neuron
chr16	2151613	2152293	Neuron
chr17	56402890	56403056	Neuron
chr20	62295856	62296183	Neuron
chr22	45343200	45343315	Neuron
chr11	113105700	113105887	Oligodend
chr11	61404281	61404334	Oligodend
chr17	58559304	58559432	Oligodend
chr9	115509635	115509919	Oligodend
chr10	102692483	102692494	Oligodend
chr18	74722899	74723649	Oligodend
chr4	2877658	2877779	Oligodend
chr12	123332891	123333036	Oligodend
chr18	8639631	8639796	Oligodend
chr6	17839739	17840027	Oligodend
chr18	74721791	74721931	Oligodend
chr1	229618170	229618509	Oligodend
chr18	74717914	74718427	Oligodend
chr18	74710213	74710376	Oligodend
chr14	34257319	34257709	Oligodend
chr12	120951809	120952171	Oligodend
chr4	185707763	185707951	Oligodend
chr7	951473	951986	Oligodend
chr11	604874	605238	Oligodend
chr12	125474255	125474587	Oligodend
chr3	183517689	183517916	Oligodend
chr14	75149176	75149568	Oligodend
chr4	159776363	159776554	Oligodend
chr18	74710903	74711314	Oligodend
chr18	74713115	74713578	Oligodend
chr18	3580863	3581955	Ovary+Endom-Ep
chr6	30374412	30374808	Ovary+Endom-Ep
chr17	41407341	41407474	Ovary+Endom-Ep
chr22	47227516	47227746	Ovary+Endom-Ep
chr6	32527588	32527757	Ovary+Endom-Ep
chr1	91319920	91320504	Ovary+Endom-Ep
chr15	30783184	30783827	Ovary+Endom-Ep
chr1	168194169	168194525	Ovary+Endom-Ep
chr18	3582028	3582727	Ovary+Endom-Ep
chr7	54901102	54901215	Ovary+Endom-Ep
chr10	131647377	131647544	Ovary+Endom-Ep
chr4	4760872	4761053	Ovary+Endom-Ep
chr15	32808283	32808932	Ovary+Endom-Ep
chr18	71680258	71680349	Ovary+Endom-Ep
chr1	206277697	206278426	Ovary+Endom-Ep
chr4	3948578	3948903	Ovary+Endom-Ep
chr9	132048516	132048588	Ovary+Endom-Ep
chr21	37752927	37752973	Ovary+Endom-Ep
chr6	107001544	107001852	Ovary+Endom-Ep
chr10	3023582	3023765	Ovary+Endom-Ep
chr3	125643874	125643979	Ovary+Endom-Ep
chr18	3363758	3363956	Ovary+Endom-Ep
chr4	8216134	8216352	Ovary+Endom-Ep
chr7	2377989	2378565	Ovary+Endom-Ep
chr12	132891356	132891480	Ovary+Endom-Ep
chr22	26958816	26958893	Pancreas-Acinar
chr7	130021519	130021681	Pancreas-Acinar
chr4	87911546	87912120	Pancreas-Acinar
chr5	176696395	176696757	Pancreas-Acinar
chr14	81997731	81998180	Pancreas-Acinar
chr2	182763736	182764601	Pancreas-Acinar
chr10	115612089	115612530	Pancreas-Acinar
chr7	97841591	97842223	Pancreas-Acinar
chr14	81990943	81991704	Pancreas-Acinar
chr14	81935607	81936372	Pancreas-Acinar
chr17	80395185	80395451	Pancreas-Acinar
chr4	3181386	3182456	Pancreas-Acinar
chr3	148555831	148556262	Pancreas-Acinar
chr4	3179772	3180232	Pancreas-Acinar
chr16	67963725	67964349	Pancreas-Acinar
chr8	37891295	37891560	Pancreas-Acinar
chr16	67964396	67965341	Pancreas-Acinar
chr7	97858311	97858591	Pancreas-Acinar
chr17	61787185	61787688	Pancreas-Acinar
chr16	630414	630879	Pancreas-Acinar
chr7	2415447	2415668	Pancreas-Acinar
chr1	1595935	1596277	Pancreas-Acinar
chr16	630925	631744	Pancreas-Acinar
chr22	22041093	22041569	Pancreas-Acinar
chr11	118931857	118932942	Pancreas-Acinar
chr22	41269489	41269561	Pancreas-Alpha
chr12	123058908	123059163	Pancreas-Alpha
chr9	136894752	136894940	Pancreas-Alpha
chr4	147484842	147485419	Pancreas-Alpha
chr9	33998275	33998844	Pancreas-Alpha
chr12	58900864	58901510	Pancreas-Alpha
chr4	3305594	3305919	Pancreas-Alpha
chr18	5398260	5399022	Pancreas-Alpha
chr9	122767613	122767942	Pancreas-Alpha
chr2	163007419	163008823	Pancreas-Alpha
chr18	5399141	5399589	Pancreas-Alpha
chr5	57310246	57310710	Pancreas-Alpha
chr2	163006618	163007096	Pancreas-Alpha
chr19	38695130	38695461	Pancreas-Alpha
chr14	93655063	93655456	Pancreas-Alpha
chr4	128912121	128912568	Pancreas-Alpha
chr6	157907038	157907402	Pancreas-Alpha
chr14	34144321	34144556	Pancreas-Alpha
chr20	31950133	31950345	Pancreas-Alpha
chr20	24640196	24640385	Pancreas-Alpha
chr13	24244799	24245023	Pancreas-Alpha
chr5	72316217	72316797	Pancreas-Alpha
chr8	140863882	140864142	Pancreas-Alpha
chr13	113173833	113174185	Pancreas-Alpha
chr16	3795172	3795663	Pancreas-Alpha
chr8	144546287	144546547	Pancreas-Beta
chr1	11017503	11017566	Pancreas-Beta
chr8	144521750	144522324	Pancreas-Beta
chr16	71049526	71049602	Pancreas-Beta
chr17	45757584	45757964	Pancreas-Beta
chr5	137712761	137712926	Pancreas-Beta
chr22	30719173	30719481	Pancreas-Beta
chr5	45128099	45128340	Pancreas-Beta
chr22	32628870	32629027	Pancreas-Beta
chr11	2176043	2176303	Pancreas-Beta
chr5	176260994	176261118	Pancreas-Beta
chr7	157822975	157823022	Pancreas-Beta
chr7	111371216	111371583	Pancreas-Beta
chr11	2174558	2174640	Pancreas-Beta
chr19	4614761	4614945	Pancreas-Beta
chr5	43316070	43316451	Pancreas-Beta
chr10	94293775	94293991	Pancreas-Beta
chr18	56002609	56002897	Pancreas-Beta
chr11	2175280	2176022	Pancreas-Beta
chr15	28473191	28473513	Pancreas-Beta
chr8	144520662	144521300	Pancreas-Beta
chr17	33443734	33444046	Pancreas-Beta
chr3	185519686	185520867	Pancreas-Beta
chr3	115762709	115762788	Pancreas-Beta
chr8	131215176	131216515	Pancreas-Beta
chr7	101575497	101575709	Pancreas-Delta
chr9	130226701	130226898	Pancreas-Delta
chr1	168260481	168260699	Pancreas-Delta
chr16	85546140	85546414	Pancreas-Delta
chr3	117526700	117527245	Pancreas-Delta
chr17	49272475	49273003	Pancreas-Delta
chr13	49762704	49763100	Pancreas-Delta
chr3	39497339	39497426	Pancreas-Delta
chr18	2950356	2950609	Pancreas-Delta
chr5	170039130	170039387	Pancreas-Delta
chr17	33217450	33217684	Pancreas-Delta
chr21	19008653	19008975	Pancreas-Delta
chr1	184078999	184079425	Pancreas-Delta
chr9	129143335	129143781	Pancreas-Delta
chr3	172058903	172059233	Pancreas-Delta
chr11	78039188	78039580	Pancreas-Delta
chr3	187385076	187385216	Pancreas-Delta
chr20	20412544	20412858	Pancreas-Delta
chr11	72022054	72022343	Pancreas-Delta
chr2	151905312	151906063	Pancreas-Delta
chr7	101575751	101576237	Pancreas-Delta
chr7	151850900	151851399	Pancreas-Delta
chr2	39474855	39475301	Pancreas-Delta
chr1	156101313	156101821	Pancreas-Delta
chr2	129168742	129169054	Pancreas-Delta
chr4	72059033	72059669	Pancreas-Duct
chr4	72062706	72063597	Pancreas-Duct
chr16	72958470	72958531	Pancreas-Duct
chr5	133081567	133081765	Pancreas-Duct
chr7	156781826	156781902	Pancreas-Duct
chr2	97169667	97170013	Pancreas-Duct
chr4	72091063	72091933	Pancreas-Duct
chr6	24781291	24782248	Pancreas-Duct
chr1	46949367	46949430	Pancreas-Duct
chr4	20354428	20354668	Pancreas-Duct
chr13	52359350	52359737	Pancreas-Duct
chr4	72100165	72101049	Pancreas-Duct
chr4	72078860	72080224	Pancreas-Duct
chr2	97170092	97170610	Pancreas-Duct
chr4	72065389	72065648	Pancreas-Duct
chr16	85230631	85230834	Pancreas-Duct
chr12	95749866	95750100	Pancreas-Duct
chr4	72151093	72151944	Pancreas-Duct
chr21	37749151	37749409	Pancreas-Duct
chr2	106552192	106553483	Pancreas-Duct
chr1	39901386	39902140	Pancreas-Duct
chr1	179265091	179265384	Pancreas-Duct
chr4	72122185	72123479	Pancreas-Duct
chr3	128909292	128909617	Pancreas-Duct
chr21	33876043	33876602	Pancreas-Duct
chr11	82843650	82843843	Prostate-Ep
chr5	58395983	58396402	Prostate-Ep
chr7	293859	294354	Prostate-Ep
chr5	174920572	174921016	Prostate-Ep
chr22	32563087	32563522	Prostate-Ep
chr22	30443171	30443234	Prostate-Ep
chr17	9348632	9348936	Prostate-Ep
chr10	26677932	26678672	Prostate-Ep
chr6	14459412	14460086	Prostate-Ep
chr4	3403136	3403533	Prostate-Ep
chr6	720637	720836	Prostate-Ep
chr12	40171398	40171533	Prostate-Ep
chr8	852832	853136	Prostate-Ep
chr3	193675634	193675817	Prostate-Ep
chr4	100342854	100343193	Prostate-Ep
chr14	62263031	62263982	Prostate-Ep
chr19	33355362	33355623	Prostate-Ep
chr5	171223147	171223508	Prostate-Ep
chr15	88585662	88585851	Prostate-Ep
chr11	82843881	82843953	Prostate-Ep
chr9	16204126	16204160	Prostate-Ep
chr19	51858650	51858910	Prostate-Ep
chr2	112285718	112285861	Prostate-Ep
chr2	232613577	232614172	Prostate-Ep
chr7	2884997	2885041	Small-Int-Ep
chr12	2506614	2506665	Small-Int-Ep
chr15	76793291	76793366	Small-Int-Ep
chr5	137933890	137933983	Small-Int-Ep
chr11	65594327	65594631	Small-Int-Ep
chr1	200073859	200074011	Small-Int-Ep
chr10	126496740	126497035	Small-Int-Ep
chr13	30110150	30110575	Small-Int-Ep
chr4	178322231	178322467	Small-Int-Ep
chr2	136594907	136595049	Small-Int-Ep
chr10	19338949	19339312	Small-Int-Ep
chr19	41942140	41943103	Small-Int-Ep
chr20	62522747	62523437	Small-Int-Ep
chr3	100331802	100331981	Small-Int-Ep
chr11	440653	440883	Small-Int-Ep
chr11	272256	272629	Small-Int-Ep
chr17	9123039	9123168	Small-Int-Ep
chr7	100877583	100877928	Small-Int-Ep
chr11	283462	283609	Small-Int-Ep
chr12	22753117	22753663	Small-Int-Ep
chr5	173969345	173969504	Small-Int-Ep
chr5	1368683	1368879	Small-Int-Ep
chr22	46606529	46607155	Small-Int-Ep
chr5	70827496	70827687	Small-Int-Ep
chr2	26505537	26506631	Small-Int-Ep
chr5	77841405	77841624	Thyroid-Ep
chr16	87460982	87461122	Thyroid-Ep
chr10	134559550	134559867	Thyroid-Ep
chr22	31522712	31522861	Thyroid-Ep
chr17	26526466	26526641	Thyroid-Ep
chr2	3456139	3456395	Thyroid-Ep
chr17	7076025	7076444	Thyroid-Ep
chr6	155278118	155278598	Thyroid-Ep
chr12	132468369	132468607	Thyroid-Ep
chr13	49855126	49855223	Thyroid-Ep
chr5	172461534	172461942	Thyroid-Ep
chr3	196643735	196643992	Thyroid-Ep
chr15	40678519	40679199	Thyroid-Ep
chr22	31522407	31522468	Thyroid-Ep
chr5	153692596	153692857	Thyroid-Ep
chr19	46307986	46308453	Thyroid-Ep
chr11	68368981	68369931	Thyroid-Ep
chr16	58030521	58031069	Thyroid-Ep
chr1	226442408	226442836	Thyroid-Ep
chr8	96038416	96038675	Thyroid-Ep
chr1	1491550	1491951	Thyroid-Ep
chr14	21559955	21560303	Thyroid-Ep
chr2	239074186	239074709	Thyroid-Ep
chr17	38067990	38068365	Thyroid-Ep
chr18	77688135	77688699	Thyroid-Ep

## Sheet: U250
Chromosome	Start	End	Group
chr1	12559496	12560014	Adipocytes
chr7	134849833	134850163	Adipocytes
chr2	127878592	127878832	Adipocytes
chr11	62304487	62304527	Adipocytes
chr2	238314091	238314154	Adipocytes
chr11	27502491	27502972	Adipocytes
chr3	179388211	179388365	Adipocytes
chr17	1378763	1378921	Adipocytes
chr1	110426398	110427130	Adipocytes
chr8	128170234	128170261	Adipocytes
chr17	41004636	41004930	Adipocytes
chr7	33450505	33450884	Adipocytes
chr11	12840061	12840807	Adipocytes
chr19	57125150	57125481	Adipocytes
chr11	75537042	75537264	Adipocytes
chr12	64331589	64331861	Adipocytes
chr6	155357994	155358380	Adipocytes
chr19	48219990	48220176	Adipocytes
chr17	41004345	41004548	Adipocytes
chr17	40577387	40577762	Adipocytes
chr10	71891102	71891451	Adipocytes
chr12	109595371	109595609	Adipocytes
chr9	133811283	133811331	Adipocytes
chr13	110896068	110896287	Adipocytes
chr17	47692960	47693460	Adipocytes
chr17	62011700	62011798	Adipocytes
chr19	5714972	5715186	Adipocytes
chr12	115682865	115683070	Adipocytes
chr10	71232978	71233198	Adipocytes
chr12	117088493	117088772	Adipocytes
chr17	38449415	38450262	Adipocytes
chr2	44463142	44463413	Adipocytes
chr18	3155154	3155377	Adipocytes
chr4	144203887	144204237	Adipocytes
chr4	38046966	38047177	Adipocytes
chr10	71890190	71890613	Adipocytes
chr12	125111263	125111661	Adipocytes
chr13	107115260	107115679	Adipocytes
chr4	114766313	114766722	Adipocytes
chr17	41003817	41004325	Adipocytes
chr14	95882436	95882540	Adipocytes
chr8	122776475	122776909	Adipocytes
chr9	19129150	19129252	Adipocytes
chr9	134195865	134195923	Adipocytes
chr2	10955156	10955481	Adipocytes
chr9	129882759	129883094	Adipocytes
chr6	5130525	5130907	Adipocytes
chr8	22514202	22515015	Adipocytes
chr8	10576848	10576922	Adipocytes
chr6	151857256	151857511	Adipocytes
chr7	95237088	95237448	Adipocytes
chr7	1096422	1096548	Adipocytes
chr9	124063083	124063238	Adipocytes
chr5	123204556	123205221	Adipocytes
chr12	125114610	125114926	Adipocytes
chr2	242517608	242518105	Adipocytes
chr6	25068659	25069230	Adipocytes
chr9	124064167	124064863	Adipocytes
chr11	18994018	18994128	Adipocytes
chr18	71452236	71452390	Adipocytes
chr2	109942715	109942956	Adipocytes
chr20	60782586	60782684	Adipocytes
chr12	1903818	1903870	Adipocytes
chr14	95948245	95948497	Adipocytes
chr7	151662343	151662407	Adipocytes
chr6	52409364	52409474	Adipocytes
chr20	59920155	59920394	Adipocytes
chr15	73988788	73988964	Adipocytes
chr22	45998871	45999063	Adipocytes
chr7	116171050	116171732	Adipocytes
chr2	1718267	1718569	Adipocytes
chr8	82400919	82401473	Adipocytes
chr11	93266034	93266361	Adipocytes
chr18	60904483	60904663	Adipocytes
chr2	238406391	238406507	Adipocytes
chr8	19438540	19439073	Adipocytes
chr12	94389336	94389633	Adipocytes
chr9	101673727	101674131	Adipocytes
chr19	30197316	30197749	Adipocytes
chr6	148702291	148702823	Adipocytes
chr12	13353280	13353801	Adipocytes
chr12	2037717	2037873	Adipocytes
chr1	96991151	96991596	Adipocytes
chr17	80024096	80024158	Adipocytes
chr8	62322984	62323326	Adipocytes
chr20	11974567	11974955	Adipocytes
chr7	3198119	3198426	Adipocytes
chr4	8188123	8188193	Adipocytes
chr9	111944902	111945064	Adipocytes
chr18	45828285	45828616	Adipocytes
chr5	178296635	178296851	Adipocytes
chr15	74881568	74881807	Adipocytes
chr13	110946430	110947629	Adipocytes
chr17	75673191	75673509	Adipocytes
chr3	32231805	32232538	Adipocytes
chr19	4507562	4507878	Adipocytes
chr1	65955930	65956591	Adipocytes
chr18	33313390	33313760	Adipocytes
chr19	45293500	45293653	Adipocytes
chr11	70685261	70685603	Adipocytes
chr2	206569568	206570211	Adipocytes
chr6	11952164	11952844	Adipocytes
chr22	38051826	38052317	Adipocytes
chr17	41722916	41723060	Adipocytes
chr1	208816387	208816511	Adipocytes
chr5	5303926	5304132	Adipocytes
chr18	57396096	57396967	Adipocytes
chr22	39664962	39665254	Adipocytes
chr17	77435410	77435569	Adipocytes
chr9	133811341	133811535	Adipocytes
chr17	76471416	76471616	Adipocytes
chr3	189704095	189704172	Bladder-Ep
chr3	189704270	189704366	Bladder-Ep
chr7	97408637	97408741	Bladder-Ep
chr15	81262936	81263036	Bladder-Ep
chr17	43208654	43208757	Bladder-Ep
chr2	135276067	135276150	Bladder-Ep
chr10	96989191	96989291	Bladder-Ep
chr2	61175512	61175883	Bladder-Ep
chr1	184970698	184970984	Bladder-Ep
chr1	33609720	33609941	Bladder-Ep
chr1	34004606	34004729	Bladder-Ep
chr6	56894215	56894332	Bladder-Ep
chr6	34966596	34967579	Bladder-Ep
chr19	11926771	11927571	Bladder-Ep
chr10	9271378	9271574	Bladder-Ep
chr14	93706295	93706736	Bladder-Ep
chr20	51841116	51841637	Bladder-Ep
chr18	7173233	7173411	Bladder-Ep
chr2	152635949	152636403	Bladder-Ep
chr4	103900660	103901142	Bladder-Ep
chr10	111585736	111585936	Bladder-Ep
chr1	120215851	120216640	Bladder-Ep
chr4	2961192	2961472	Bladder-Ep
chr8	82579222	82580128	Bladder-Ep
chr15	77448649	77448988	Bladder-Ep
chr16	28578899	28579559	Bladder-Ep
chr1	145126176	145126555	Bladder-Ep
chr17	39658737	39658997	Bladder-Ep
chr10	124054428	124054658	Bladder-Ep
chr10	70184305	70184465	Bladder-Ep
chr7	34214882	34215193	Bladder-Ep
chr7	116048933	116049199	Bladder-Ep
chr8	141660235	141660327	Bladder-Ep
chr10	133993221	133993304	Bladder-Ep
chr2	113715851	113716005	Bladder-Ep
chr12	133435698	133435923	Bladder-Ep
chr18	74246866	74247019	Bladder-Ep
chr4	6696935	6697114	Bladder-Ep
chr6	34778179	34778644	Bladder-Ep
chr19	49305765	49305999	Bladder-Ep
chr17	77844945	77845047	Bladder-Ep
chr16	33785709	33785771	Bladder-Ep
chr3	184566501	184566691	Bladder-Ep
chr15	101938761	101938873	Bladder-Ep
chr2	30653591	30653622	Bladder-Ep
chr12	11795761	11796562	Bladder-Ep
chr19	53463258	53463449	Bladder-Ep
chr13	20969691	20969953	Bladder-Ep
chr4	36101094	36101697	Bladder-Ep
chr1	200967291	200967742	Bladder-Ep
chr14	102493027	102493778	Bladder-Ep
chr3	53961626	53961837	Bladder-Ep
chr2	131085546	131085628	Bladder-Ep
chr14	50835876	50836194	Bladder-Ep
chr14	55206370	55206541	Bladder-Ep
chr9	92717057	92717425	Bladder-Ep
chr14	33119636	33120170	Bladder-Ep
chr17	39659217	39659640	Bladder-Ep
chr11	43943238	43943764	Bladder-Ep
chr3	120097307	120097436	Bladder-Ep
chr13	81476948	81477470	Bladder-Ep
chr3	173816536	173817077	Bladder-Ep
chr6	114453911	114454121	Bladder-Ep
chr9	85843600	85843716	Bladder-Ep
chr1	203273230	203273497	Bladder-Ep
chr16	1603357	1603506	Bladder-Ep
chr2	161086130	161086853	Bladder-Ep
chr7	140707631	140707986	Bladder-Ep
chr10	33311432	33311625	Bladder-Ep
chr4	38568851	38569129	Bladder-Ep
chr6	37102044	37102317	Bladder-Ep
chr8	62146817	62146950	Bladder-Ep
chr16	1576680	1576810	Bladder-Ep
chr10	51500040	51500152	Bladder-Ep
chr18	12723938	12724418	Bladder-Ep
chr2	231604240	231604554	Bladder-Ep
chr7	140510166	140510603	Bladder-Ep
chr4	166246441	166246976	Bladder-Ep
chr15	45375901	45376049	Bladder-Ep
chr4	121662379	121662872	Bladder-Ep
chr9	98119673	98119940	Bladder-Ep
chr10	3985198	3985387	Bladder-Ep
chr16	32889552	32889614	Bladder-Ep
chr2	55180750	55180954	Bladder-Ep
chr2	1692639	1692911	Bladder-Ep
chr14	81856494	81856863	Bladder-Ep
chr2	48736358	48736769	Bladder-Ep
chr7	90665174	90665228	Bladder-Ep
chr1	240922366	240922535	Bladder-Ep
chr14	56735184	56735939	Bladder-Ep
chr16	14451243	14451418	Bladder-Ep
chr2	189648457	189648529	Bladder-Ep
chr18	8552688	8552912	Bladder-Ep
chr10	63871780	63871853	Bladder-Ep
chr11	75405128	75405563	Bladder-Ep
chr14	56008367	56009081	Bladder-Ep
chr9	135812999	135813249	Bladder-Ep
chr10	54259688	54260368	Bladder-Ep
chr14	24088493	24089238	Bladder-Ep
chr18	8683408	8684225	Bladder-Ep
chr22	35012949	35013010	Bladder-Ep
chr12	124616141	124616671	Bladder-Ep
chr9	15513985	15514009	Bladder-Ep
chr13	111691869	111692013	Bladder-Ep
chr18	7048033	7048313	Bladder-Ep
chr22	33089214	33089639	Bladder-Ep
chr3	128143761	128144040	Bladder-Ep
chr2	24260144	24260497	Bladder-Ep
chr15	78382664	78383330	Bladder-Ep
chr18	2592393	2593368	Bladder-Ep
chr20	19289258	19289428	Bladder-Ep
chr9	98919710	98919766	Bladder-Ep
chr10	28956172	28956309	Bladder-Ep
chr17	49162103	49162708	Bladder-Ep
chr3	9191638	9192129	Bladder-Ep
chr17	39658076	39658664	Bladder-Ep
chr17	9338011	9338621	Bladder-Ep
chr7	141808702	141808763	Bladder-Ep
chr13	43835051	43835441	Bladder-Ep
chr20	50247316	50247452	Bladder-Ep
chr21	43107863	43108409	Bladder-Ep
chr8	59283087	59283164	Bladder-Ep
chr2	10162285	10162472	Bladder-Ep
chr13	37604069	37604829	Bladder-Ep
chr4	37528843	37529269	Bladder-Ep
chr11	107416771	107417198	Bladder-Ep
chr14	24105184	24106091	Bladder-Ep
chr15	22977051	22977235	Bladder-Ep
chr8	19017754	19018050	Bladder-Ep
chr3	126788816	126788943	Bladder-Ep
chr7	73730638	73730783	Bladder-Ep
chr18	8458878	8459062	Bladder-Ep
chr7	27063444	27063749	Bladder-Ep
chr17	7828771	7829035	Bladder-Ep
chr16	86636514	86636827	Bladder-Ep
chr2	110394539	110395110	Bladder-Ep
chr3	70922903	70923140	Bladder-Ep
chr1	6377471	6377733	Bladder-Ep
chr4	40705336	40705459	Bladder-Ep
chr8	53755910	53756057	Bladder-Ep
chr10	81064042	81064303	Bladder-Ep
chr19	46005910	46006102	Bladder-Ep
chr17	36388261	36388527	Bladder-Ep
chr3	53961526	53961581	Bladder-Ep
chr6	126115982	126116529	Bladder-Ep
chr1	154254086	154254277	Bladder-Ep
chr11	57500830	57501055	Bladder-Ep
chr1	15232920	15233019	Bladder-Ep
chr7	155581063	155581412	Bladder-Ep
chr14	104047749	104048041	Bladder-Ep
chr4	6694162	6694451	Bladder-Ep
chr2	10162505	10162865	Bladder-Ep
chr7	102380675	102381115	Bladder-Ep
chr9	137271333	137271575	Bladder-Ep
chr4	89768104	89768913	Bladder-Ep
chr2	103328048	103328252	Bladder-Ep
chr7	92939955	92940638	Bladder-Ep
chr10	98602423	98602685	Bladder-Ep
chr4	129712962	129713394	Bladder-Ep
chr6	167137819	167138150	Bladder-Ep
chr9	38638840	38638952	Bladder-Ep
chr16	74239995	74240253	Bladder-Ep
chr2	11108531	11108714	Bladder-Ep
chr9	36274911	36275149	Bladder-Ep
chr10	30453416	30453576	Bladder-Ep
chr8	75890638	75891265	Bladder-Ep
chr22	35012625	35012727	Bladder-Ep
chr8	37682104	37682234	Bladder-Ep
chr5	156450889	156451084	Bladder-Ep
chr13	35274384	35274930	Bladder-Ep
chr17	63883436	63884072	Bladder-Ep
chr2	101471612	101471860	Bladder-Ep
chr2	29447485	29447586	Bladder-Ep
chr8	141749367	141750091	Bladder-Ep
chr19	56725662	56726052	Bladder-Ep
chr19	54141951	54142084	Bladder-Ep
chr4	55455564	55456239	Bladder-Ep
chr19	46006156	46006295	Bladder-Ep
chr3	11581015	11581215	Bladder-Ep
chr11	131515832	131516239	Bladder-Ep
chr22	36448425	36448637	Bladder-Ep
chr3	28884735	28884849	Bladder-Ep
chr8	134917504	134917801	Bladder-Ep
chr15	67441115	67441518	Bladder-Ep
chr10	34773423	34773829	Bladder-Ep
chr10	124049993	124050067	Bladder-Ep
chr3	22157400	22157746	Bladder-Ep
chr12	109936018	109936169	Bladder-Ep
chr15	79471899	79472016	Bladder-Ep
chr8	27981782	27982447	Bladder-Ep
chr16	12236884	12237154	Bladder-Ep
chr10	74560771	74562033	Bladder-Ep
chr5	95992213	95992496	Bladder-Ep
chr16	89674297	89674436	Bladder-Ep
chr4	154193329	154193458	Bladder-Ep
chr1	246784177	246785208	Bladder-Ep
chr17	5738472	5738603	Bladder-Ep
chr6	1252667	1252846	Bladder-Ep
chr8	126291702	126292152	Bladder-Ep
chr9	1264232	1265060	Bladder-Ep
chr13	110832875	110833093	Bladder-Ep
chr2	30524427	30524604	Bladder-Ep
chr5	133681166	133681773	Bladder-Ep
chr8	133936781	133937077	Bladder-Ep
chr14	24107363	24107576	Bladder-Ep
chr2	101802746	101803172	Bladder-Ep
chr18	71902900	71903228	Bladder-Ep
chr18	33741240	33741681	Bladder-Ep
chr2	44975430	44975638	Bladder-Ep
chr10	121084795	121085118	Bladder-Ep
chr4	2961841	2962323	Bladder-Ep
chr6	90201471	90201771	Bladder-Ep
chr2	122419715	122420778	Bladder-Ep
chr1	245652302	245652570	Bladder-Ep
chr2	43267250	43267421	Bladder-Ep
chr9	90892837	90893046	Bladder-Ep
chr11	32325233	32325432	Bladder-Ep
chr20	43358892	43359077	Bladder-Ep
chr2	209092868	209092967	Bladder-Ep
chr3	13612895	13612972	Bladder-Ep
chr7	86668921	86669145	Bladder-Ep
chr7	86669175	86669279	Bladder-Ep
chr14	103717739	103718125	Bladder-Ep
chr4	125862853	125864215	Bladder-Ep
chr19	18964013	18964409	Bladder-Ep
chr6	106582669	106582732	Bladder-Ep
chr8	128676466	128676733	Bladder-Ep
chr15	58727874	58728190	Bladder-Ep
chr1	224792401	224793414	Bladder-Ep
chr14	37516288	37516679	Bladder-Ep
chr2	12027522	12027768	Bladder-Ep
chr22	41111889	41112251	Bladder-Ep
chr9	15542758	15543404	Bladder-Ep
chr1	118823577	118823833	Bladder-Ep
chr5	82561678	82562174	Bladder-Ep
chr20	31391898	31392659	Bladder-Ep
chr2	228613435	228613963	Bladder-Ep
chr20	19204280	19204438	Bladder-Ep
chr7	17410064	17410628	Bladder-Ep
chr21	47335732	47335970	Bladder-Ep
chr9	75175475	75175696	Bladder-Ep
chr8	29856414	29856666	Bladder-Ep
chr15	72525481	72525573	Bladder-Ep
chr13	114762431	114762866	Bladder-Ep
chr1	202026867	202027318	Bladder-Ep
chr17	74419888	74420091	Blood-B
chr19	1648937	1648991	Blood-B
chr20	16373028	16373294	Blood-B
chr15	50736822	50737207	Blood-B
chr6	107096723	107097077	Blood-B
chr15	91138717	91138946	Blood-B
chr19	16554452	16554748	Blood-B
chr2	198009875	198009972	Blood-B
chr8	101918331	101918636	Blood-B
chr11	45960244	45960605	Blood-B
chr16	29348723	29349010	Blood-B
chr21	34668541	34668701	Blood-B
chr12	123305259	123305345	Blood-B
chr10	126289844	126290136	Blood-B
chr2	145319859	145320213	Blood-B
chr14	89850172	89850775	Blood-B
chr21	44800830	44801109	Blood-B
chr12	65007600	65007773	Blood-B
chr6	99932478	99932972	Blood-B
chr12	113488772	113488926	Blood-B
chr1	185572197	185572415	Blood-B
chr19	38540408	38540518	Blood-B
chr12	132250981	132251257	Blood-B
chr6	14254953	14255246	Blood-B
chr16	71762004	71762093	Blood-B
chr13	100026972	100027482	Blood-B
chr7	97943968	97944179	Blood-B
chr19	2680895	2681205	Blood-B
chr10	131271386	131271707	Blood-B
chr8	28196033	28196315	Blood-B
chr10	64413207	64413338	Blood-B
chr16	88079457	88079796	Blood-B
chr7	47709855	47710436	Blood-B
chr16	87734836	87735383	Blood-B
chr16	85944509	85944671	Blood-B
chr1	101712282	101712512	Blood-B
chr11	75535804	75535970	Blood-B
chr13	111328090	111328433	Blood-B
chr2	25642578	25642831	Blood-B
chr17	62002915	62003306	Blood-B
chr8	103546969	103547366	Blood-B
chr16	21657961	21658138	Blood-B
chr16	12059916	12060135	Blood-B
chr22	42332019	42332166	Blood-B
chr9	136993826	136994083	Blood-B
chr17	78885352	78885564	Blood-B
chr9	35719096	35719254	Blood-B
chr4	84143169	84143534	Blood-B
chr17	76736048	76736238	Blood-B
chr11	82777661	82777874	Blood-B
chr12	131464806	131465104	Blood-B
chr12	112452758	112453042	Blood-B
chr2	233989525	233989627	Blood-B
chr21	44801137	44801320	Blood-B
chr22	42752683	42752806	Blood-B
chr10	80441039	80441253	Blood-B
chr13	31017465	31018922	Blood-B
chr17	74477987	74478763	Blood-B
chr16	88103031	88103137	Blood-B
chr7	18606808	18606923	Blood-B
chr8	38134856	38135041	Blood-B
chr2	61691741	61691923	Blood-B
chr8	38762703	38763360	Blood-B
chr9	125996217	125997178	Blood-B
chr11	35293206	35293377	Blood-B
chr16	88079879	88080175	Blood-B
chr12	122447888	122448058	Blood-B
chr9	95491541	95491680	Blood-B
chr10	126228283	126228556	Blood-B
chr22	18487558	18487993	Blood-B
chr21	37627310	37628156	Blood-B
chr2	128335752	128335810	Blood-B
chr13	52385331	52385462	Blood-B
chr3	16475405	16475588	Blood-B
chr17	62014306	62014408	Blood-B
chr6	74013762	74013930	Blood-B
chr3	66436552	66437002	Blood-B
chr4	38782986	38784078	Blood-B
chr7	73514961	73515393	Blood-B
chr6	132005035	132005181	Blood-B
chr2	33755483	33756007	Blood-B
chr3	71470615	71470827	Blood-B
chr17	37706849	37707048	Blood-B
chr9	80612470	80612572	Blood-B
chr8	19467459	19467866	Blood-B
chr14	96959466	96960046	Blood-B
chr4	15786449	15786843	Blood-B
chr6	13261108	13261475	Blood-B
chr15	91138542	91138632	Blood-B
chr22	24095077	24095518	Blood-B
chr18	21059320	21059755	Blood-B
chr2	3258229	3258479	Blood-B
chr10	98459767	98460038	Blood-B
chr16	29357925	29358558	Blood-B
chr19	11162685	11163043	Blood-B
chr3	15426202	15427030	Blood-B
chr3	20168036	20168338	Blood-B
chr13	100082003	100082172	Blood-B
chr10	1618865	1619186	Blood-B
chr1	245862393	245862573	Blood-B
chr20	49156463	49156742	Blood-B
chr22	18077231	18077699	Blood-B
chr9	37189397	37189677	Blood-B
chr11	75602735	75602937	Blood-B
chr6	64375368	64375610	Blood-B
chr12	56769221	56769576	Blood-B
chr14	106285075	106285224	Blood-B
chr9	112671433	112671665	Blood-B
chr16	68104804	68105016	Blood-B
chr20	49427147	49427638	Blood-B
chr16	21378773	21379406	Blood-B
chr16	87735396	87735517	Blood-B
chr3	42705063	42705492	Blood-B
chr9	127052370	127052412	Blood-B
chr19	11710636	11710773	Blood-B
chr11	70283519	70284008	Blood-B
chr22	41873983	41874440	Blood-B
chr9	81371909	81372327	Blood-B
chr17	3493609	3493903	Blood-B
chr6	43352107	43352270	Blood-B
chr20	46041015	46041520	Blood-B
chr21	46419673	46420022	Blood-B
chr22	33964527	33964904	Blood-B
chr5	138724964	138725094	Blood-B
chr8	81012035	81012693	Blood-B
chr7	403585	403752	Blood-B
chr8	28195582	28195952	Blood-B
chr5	157986713	157987095	Blood-B
chr20	52510390	52511208	Blood-B
chr9	645679	645812	Blood-B
chr11	2414931	2415351	Blood-B
chr5	132439040	132439295	Blood-B
chr16	1530823	1530937	Blood-B
chr3	13127967	13128167	Blood-B
chr4	6964847	6964911	Blood-B
chr19	11548895	11549203	Blood-B
chr19	18218838	18219018	Blood-B
chr10	11577115	11577839	Blood-B
chr1	45160336	45160768	Blood-B
chr7	580703	580894	Blood-B
chr17	27215973	27216078	Blood-B
chr8	11351835	11351929	Blood-B
chr15	100055770	100055858	Blood-B
chr9	33124557	33124985	Blood-B
chr19	35814453	35814908	Blood-B
chr6	138241334	138241799	Blood-B
chr17	38780008	38780374	Blood-B
chr14	100624029	100624394	Blood-B
chr17	71128337	71128596	Blood-B
chr3	169564165	169564565	Blood-B
chr1	25911759	25912018	Blood-B
chr2	89305601	89305840	Blood-B
chr10	5882123	5882205	Blood-B
chr17	29137381	29137543	Blood-B
chr5	176718219	176718483	Blood-B
chr17	71278102	71278356	Blood-B
chr20	56274540	56274915	Blood-B
chr13	43562634	43562854	Blood-B
chr19	38469342	38469927	Blood-B
chr9	140653375	140653892	Blood-B
chr12	57681746	57682067	Blood-B
chr12	49554512	49555120	Blood-B
chr9	136046882	136047016	Blood-B
chr4	40186231	40186737	Blood-B
chr6	110527371	110527795	Blood-B
chr2	45922768	45922905	Blood-B
chr9	136826772	136827084	Blood-B
chr20	4968040	4968217	Blood-B
chr11	121440247	121441068	Blood-B
chr14	103383229	103383582	Blood-B
chr15	44886044	44886157	Blood-B
chr8	133680727	133680910	Blood-B
chr3	194417128	194417264	Blood-B
chr20	62702729	62702820	Blood-B
chr2	169388102	169388318	Blood-B
chr12	122443613	122443967	Blood-B
chr1	207598349	207598460	Blood-B
chr19	14694990	14695196	Blood-B
chr4	1014849	1015467	Blood-B
chr4	38762492	38762768	Blood-B
chr18	77220712	77220869	Blood-B
chr1	3496959	3497162	Blood-B
chr11	36595360	36595594	Blood-B
chr1	178574321	178575054	Blood-B
chr19	34692273	34692526	Blood-B
chr20	50141508	50141691	Blood-B
chr13	51347216	51347336	Blood-B
chr17	40412973	40413169	Blood-B
chr10	63864722	63865069	Blood-B
chr14	105123889	105124077	Blood-B
chr3	13237540	13237741	Blood-B
chr22	26931530	26932364	Blood-B
chr19	14688402	14688736	Blood-B
chr12	132555447	132556138	Blood-B
chr1	24214691	24215070	Blood-B
chr9	135763543	135764023	Blood-B
chr1	161674728	161675517	Blood-B
chr22	41379242	41379502	Blood-B
chr8	26182590	26182908	Blood-B
chr17	79415651	79415762	Blood-B
chr4	42333872	42333988	Blood-B
chr6	132473358	132473687	Blood-B
chr11	66565836	66566020	Blood-B
chr4	39620050	39621531	Blood-B
chr5	16556103	16556559	Blood-B
chr2	89159064	89159274	Blood-B
chr2	102321065	102321248	Blood-B
chr3	30678282	30679002	Blood-B
chr18	77863295	77863613	Blood-B
chr2	3257930	3258157	Blood-B
chr2	89384943	89385363	Blood-B
chr4	38764383	38765043	Blood-B
chr3	111833276	111833953	Blood-B
chr14	96953363	96953806	Blood-B
chr2	64318934	64319706	Blood-B
chr9	37369664	37370587	Blood-B
chr7	72681853	72682376	Blood-B
chr1	161951040	161951364	Blood-B
chr18	33640190	33641073	Blood-B
chr19	17638467	17638987	Blood-B
chr16	81513882	81514124	Blood-B
chr4	6965413	6965775	Blood-B
chr2	39754507	39755008	Blood-B
chr10	126290535	126290741	Blood-B
chr22	17696846	17697032	Blood-B
chr2	114618942	114619675	Blood-B
chr2	242332125	242332687	Blood-B
chr10	80953658	80953873	Blood-B
chr8	123929295	123929516	Blood-B
chr4	3042559	3042727	Blood-B
chr2	231336869	231337138	Blood-B
chr21	42601420	42602540	Blood-B
chr5	130983529	130983911	Blood-B
chr14	105127323	105128500	Blood-B
chr7	139825238	139825736	Blood-B
chr22	30775765	30776040	Blood-B
chr19	38442393	38442515	Blood-B
chr3	142074750	142075939	Blood-B
chr1	181099496	181100260	Blood-B
chr1	27329142	27329223	Blood-B
chr17	3548870	3549371	Blood-B
chr14	106037875	106037958	Blood-B
chr2	109810720	109810959	Blood-B
chr19	13216592	13217134	Blood-B
chr3	58334110	58335496	Blood-B
chr4	102733741	102734804	Blood-B
chr17	55081324	55081620	Blood-B
chr1	15890104	15890791	Blood-B
chr12	132255459	132255921	Blood-B
chr12	56772333	56772693	Blood-B
chr12	12513079	12513282	Blood-Granul
chr4	25409949	25410245	Blood-Granul
chr7	65214762	65214844	Blood-Granul
chr5	1475254	1475347	Blood-Granul
chr20	48270862	48271231	Blood-Granul
chr10	3815120	3815328	Blood-Granul
chr19	19295400	19295570	Blood-Granul
chr2	8926362	8926832	Blood-Granul
chr2	150424639	150425278	Blood-Granul
chr2	98429359	98429682	Blood-Granul
chr1	10211350	10211689	Blood-Granul
chr16	88906304	88907250	Blood-Granul
chr7	156930534	156930581	Blood-Granul
chr15	50266301	50266405	Blood-Granul
chr19	4464265	4464433	Blood-Granul
chr14	90440873	90441060	Blood-Granul
chr2	64234846	64235273	Blood-Granul
chr2	64642834	64643180	Blood-Granul
chr3	150286079	150286437	Blood-Granul
chr12	57894060	57894297	Blood-Granul
chr2	9035989	9036452	Blood-Granul
chr4	140852379	140852580	Blood-Granul
chr21	46335363	46335432	Blood-Granul
chr3	37436720	37437523	Blood-Granul
chr7	100028821	100028980	Blood-Granul
chr1	109712081	109712163	Blood-Granul
chr14	93124774	93125486	Blood-Granul
chr12	32740571	32741585	Blood-Granul
chr3	128710307	128710637	Blood-Granul
chr9	101592971	101593231	Blood-Granul
chr3	183662759	183663081	Blood-Granul
chr22	19674543	19674623	Blood-Granul
chr12	11819580	11819761	Blood-Granul
chr7	2116648	2116853	Blood-Granul
chr15	78291531	78291693	Blood-Granul
chr14	102676909	102677377	Blood-Granul
chr1	6035727	6035846	Blood-Granul
chr1	206898410	206898583	Blood-Granul
chr2	24310755	24310909	Blood-Granul
chr20	47779597	47779715	Blood-Granul
chr16	15053620	15054097	Blood-Granul
chr15	70096332	70096600	Blood-Granul
chr16	46661322	46661444	Blood-Granul
chr3	5131788	5131877	Blood-Granul
chr17	71065127	71065267	Blood-Granul
chr9	139806556	139806684	Blood-Granul
chr12	133242506	133242772	Blood-Granul
chr16	89566941	89567064	Blood-Granul
chr19	41238916	41239115	Blood-Granul
chr2	9136659	9136856	Blood-Granul
chr8	61496608	61496839	Blood-Granul
chr17	4053478	4053742	Blood-Granul
chr20	1785041	1785521	Blood-Granul
chr15	99074273	99074398	Blood-Granul
chr6	52199435	52199552	Blood-Granul
chr17	64421921	64422066	Blood-Granul
chr16	16065225	16065555	Blood-Granul
chr9	92271825	92271989	Blood-Granul
chr18	9704835	9705006	Blood-Granul
chr17	68311119	68311224	Blood-Granul
chr1	213066546	213066948	Blood-Granul
chr8	68262826	68263288	Blood-Granul
chr15	66064304	66064493	Blood-Granul
chr5	14401522	14401652	Blood-Granul
chr1	14031910	14032104	Blood-Granul
chr3	38322197	38322421	Blood-Granul
chr11	33720840	33721148	Blood-Granul
chr15	65585965	65586123	Blood-Granul
chr2	135160648	135161488	Blood-Granul
chr9	139812189	139812430	Blood-Granul
chr19	2303624	2303682	Blood-Granul
chr7	23327214	23327556	Blood-Granul
chr7	40500479	40501022	Blood-Granul
chr16	1538648	1538671	Blood-Granul
chr7	2185546	2185719	Blood-Granul
chr18	60608036	60608675	Blood-Granul
chr1	204974957	204975174	Blood-Granul
chr16	67755255	67755384	Blood-Granul
chr10	35453775	35454353	Blood-Granul
chr12	116721783	116721941	Blood-Granul
chr20	33197229	33197639	Blood-Granul
chr7	99745687	99745752	Blood-Granul
chr10	97478423	97479041	Blood-Granul
chr7	105274407	105274693	Blood-Granul
chr11	15185242	15185414	Blood-Granul
chr12	124377241	124377298	Blood-Granul
chr14	90437959	90438621	Blood-Granul
chr15	91488251	91488695	Blood-Granul
chr10	70826761	70826942	Blood-Granul
chr7	105082754	105082936	Blood-Granul
chr5	68613848	68614345	Blood-Granul
chr12	105616358	105616672	Blood-Granul
chr5	137907093	137907257	Blood-Granul
chr8	8102015	8102197	Blood-Granul
chr12	76934829	76935131	Blood-Granul
chr11	3953224	3953341	Blood-Granul
chr9	132286031	132286384	Blood-Granul
chr9	37131440	37131855	Blood-Granul
chr17	1372751	1372893	Blood-Granul
chr3	11312808	11312976	Blood-Granul
chr11	59493011	59493539	Blood-Granul
chr11	1834597	1834847	Blood-Granul
chr13	21045259	21045318	Blood-Granul
chr10	105092700	105092833	Blood-Granul
chr10	1088606	1088693	Blood-Granul
chr17	18672614	18672919	Blood-Granul
chr1	172769019	172769212	Blood-Granul
chr9	126185525	126185683	Blood-Granul
chr16	89780013	89780155	Blood-Granul
chr11	75807955	75808565	Blood-Granul
chr1	229118242	229118558	Blood-Granul
chr7	37373397	37374024	Blood-Granul
chr22	19309653	19309989	Blood-Granul
chr5	145560642	145560809	Blood-Granul
chr11	113641630	113641843	Blood-Granul
chr1	202711580	202711865	Blood-Granul
chr10	134400435	134400536	Blood-Granul
chr17	41565871	41565958	Blood-Granul
chr3	38332173	38333073	Blood-Granul
chr9	88899143	88899283	Blood-Granul
chr7	101444974	101445345	Blood-Granul
chr8	67570884	67571493	Blood-Granul
chr6	14827822	14827984	Blood-Granul
chr17	47810066	47810180	Blood-Granul
chr16	3662705	3662884	Blood-Granul
chr2	42438504	42439142	Blood-Granul
chr20	36922428	36922621	Blood-Granul
chr15	90586002	90586176	Blood-Granul
chr8	22109342	22109448	Blood-Granul
chr9	124085171	124085401	Blood-Granul
chr19	19292201	19292561	Blood-Granul
chr7	29284189	29284381	Blood-Granul
chr5	42942647	42942745	Blood-Granul
chr3	47122329	47122886	Blood-Granul
chr19	1423535	1423830	Blood-Granul
chr10	69962050	69962185	Blood-Granul
chr10	323625	323769	Blood-Granul
chr1	110153945	110154120	Blood-Granul
chr2	95779443	95779605	Blood-Granul
chr1	39309316	39309919	Blood-Granul
chr6	1725687	1725771	Blood-Granul
chr9	38639604	38639764	Blood-Granul
chr20	55934139	55934721	Blood-Granul
chr21	38857119	38857805	Blood-Granul
chr1	173854822	173855687	Blood-Granul
chr15	67139336	67139646	Blood-Granul
chr2	143913667	143913868	Blood-Granul
chr1	3563696	3563874	Blood-Granul
chr1	53796001	53796530	Blood-Granul
chr20	35666101	35666235	Blood-Granul
chr16	69047468	69047685	Blood-Granul
chr2	210972188	210972509	Blood-Granul
chr9	130905356	130905546	Blood-Granul
chr1	12094956	12095142	Blood-Granul
chr10	104808849	104809270	Blood-Granul
chr20	55978184	55978434	Blood-Granul
chr7	6631130	6631356	Blood-Granul
chr9	130511864	130511940	Blood-Granul
chr12	99020727	99020999	Blood-Granul
chr21	35890911	35891055	Blood-Granul
chr6	108575223	108575698	Blood-Granul
chr11	62597429	62597584	Blood-Granul
chr2	47666517	47666792	Blood-Granul
chr8	131000173	131000563	Blood-Granul
chr1	10450842	10451653	Blood-Granul
chr16	22242239	22242567	Blood-Granul
chr7	2874556	2874621	Blood-Granul
chr16	4678631	4678873	Blood-Granul
chr19	42957384	42957844	Blood-Granul
chr1	6100977	6101098	Blood-Granul
chr12	15135059	15135400	Blood-Granul
chr12	6705822	6705999	Blood-Granul
chr22	24015343	24015883	Blood-Granul
chr3	197260100	197260527	Blood-Granul
chr14	23584533	23584891	Blood-Granul
chr17	47312993	47313289	Blood-Granul
chr14	23587998	23588231	Blood-Granul
chr14	52771707	52772014	Blood-Granul
chr2	70204639	70204732	Blood-Granul
chr10	120801913	120802124	Blood-Granul
chr17	58448667	58448845	Blood-Granul
chr10	112356173	112356843	Blood-Granul
chr16	4396751	4396972	Blood-Granul
chr2	179398989	179399863	Blood-Granul
chr7	8046949	8047053	Blood-Granul
chr8	26301582	26302055	Blood-Granul
chr6	2835392	2836198	Blood-Granul
chr14	52194259	52194548	Blood-Granul
chr6	31183535	31183754	Blood-Granul
chr4	8289912	8290369	Blood-Granul
chr12	124039094	124039451	Blood-Granul
chr1	208028803	208028930	Blood-Granul
chr1	3519190	3519563	Blood-Granul
chr17	10602988	10603145	Blood-Granul
chr12	56377640	56378014	Blood-Granul
chr7	148870105	148870713	Blood-Granul
chr16	2987035	2987188	Blood-Granul
chr11	14593765	14594439	Blood-Granul
chr1	10310276	10310554	Blood-Granul
chr11	73553706	73554049	Blood-Granul
chr11	63919718	63919836	Blood-Granul
chr3	196871761	196872169	Blood-Granul
chr2	32521593	32522355	Blood-Granul
chr12	8280663	8281227	Blood-Granul
chr9	124224459	124224697	Blood-Granul
chr19	39113528	39113685	Blood-Granul
chr17	38177051	38177285	Blood-Granul
chr11	68529887	68530203	Blood-Granul
chr11	33998611	33999293	Blood-Granul
chr9	138697850	138697987	Blood-Granul
chr17	10581513	10582302	Blood-Granul
chr8	74234271	74235196	Blood-Granul
chr8	9938136	9938442	Blood-Granul
chr4	108564332	108564631	Blood-Granul
chr8	140988790	140989080	Blood-Granul
chr1	202772807	202772908	Blood-Granul
chr19	5669338	5669641	Blood-Granul
chr20	61315244	61315432	Blood-Granul
chr4	140493642	140494156	Blood-Granul
chr8	28203960	28204405	Blood-Granul
chr19	12097705	12097851	Blood-Granul
chr12	6790100	6790430	Blood-Granul
chr2	234141806	234142073	Blood-Granul
chr1	150383991	150384224	Blood-Granul
chr4	13582589	13582789	Blood-Granul
chr3	127490211	127490674	Blood-Granul
chr4	7649112	7649212	Blood-Granul
chr11	68483321	68483953	Blood-Granul
chr2	99760705	99761424	Blood-Granul
chr18	11917560	11918077	Blood-Granul
chr7	156842578	156842847	Blood-Granul
chr17	55490555	55490795	Blood-Granul
chr17	62839177	62839844	Blood-Granul
chr15	55927022	55927180	Blood-Granul
chr2	240305183	240305401	Blood-Granul
chr12	11971272	11971575	Blood-Granul
chr20	3818794	3819317	Blood-Granul
chr20	33673347	33673921	Blood-Granul
chr13	114817583	114817678	Blood-Granul
chr17	61831205	61832070	Blood-Granul
chr21	47233504	47234070	Blood-Granul
chr1	145687357	145688482	Blood-Granul
chr8	125555956	125556392	Blood-Granul
chr20	55067944	55068700	Blood-Granul
chr9	124085687	124085944	Blood-Granul
chr6	6794629	6794710	Blood-Granul
chr11	47734172	47734630	Blood-Granul
chr11	64789409	64790131	Blood-Granul
chr12	56372005	56372841	Blood-Granul
chr17	74324646	74325212	Blood-Granul
chr19	10236782	10236959	Blood-Mono+Macro
chr11	73733661	73733930	Blood-Mono+Macro
chr6	134696479	134696724	Blood-Mono+Macro
chr1	60046062	60046410	Blood-Mono+Macro
chr16	29184910	29185242	Blood-Mono+Macro
chr12	112326273	112326443	Blood-Mono+Macro
chr17	64434250	64434490	Blood-Mono+Macro
chr2	102138126	102138223	Blood-Mono+Macro
chr6	150560032	150560350	Blood-Mono+Macro
chr2	234151559	234151742	Blood-Mono+Macro
chr2	216725402	216725581	Blood-Mono+Macro
chr2	25503391	25503476	Blood-Mono+Macro
chr11	33219522	33219705	Blood-Mono+Macro
chr12	26513019	26513305	Blood-Mono+Macro
chr12	66773310	66773779	Blood-Mono+Macro
chr2	28021477	28021672	Blood-Mono+Macro
chr7	106668694	106668907	Blood-Mono+Macro
chr17	79300342	79300419	Blood-Mono+Macro
chr8	27248671	27248761	Blood-Mono+Macro
chr6	10625159	10625265	Blood-Mono+Macro
chr1	155645624	155645906	Blood-Mono+Macro
chr7	140194671	140194744	Blood-Mono+Macro
chr3	12228596	12228667	Blood-Mono+Macro
chr2	64981299	64981413	Blood-Mono+Macro
chr3	184335045	184335344	Blood-Mono+Macro
chr12	25120044	25120203	Blood-Mono+Macro
chr2	219564598	219564772	Blood-Mono+Macro
chr1	184886535	184886642	Blood-Mono+Macro
chr14	77984470	77984510	Blood-Mono+Macro
chr16	84102896	84103431	Blood-Mono+Macro
chr17	40319936	40320023	Blood-Mono+Macro
chr10	88944253	88944500	Blood-Mono+Macro
chr2	114632592	114632729	Blood-Mono+Macro
chr8	28961290	28961451	Blood-Mono+Macro
chr16	85872039	85872143	Blood-Mono+Macro
chr18	29630870	29631211	Blood-Mono+Macro
chr2	122044859	122045165	Blood-Mono+Macro
chr20	57493774	57493934	Blood-Mono+Macro
chr2	43463790	43463967	Blood-Mono+Macro
chr19	52314719	52314908	Blood-Mono+Macro
chr12	52925557	52925602	Blood-Mono+Macro
chr14	22875701	22875764	Blood-Mono+Macro
chr1	87762045	87762237	Blood-Mono+Macro
chr19	46396750	46397031	Blood-Mono+Macro
chr3	196302048	196302102	Blood-Mono+Macro
chr6	26545988	26546170	Blood-Mono+Macro
chr6	45677428	45677510	Blood-Mono+Macro
chr17	78186771	78186866	Blood-Mono+Macro
chr9	131876393	131876461	Blood-Mono+Macro
chr17	48870195	48870291	Blood-Mono+Macro
chr3	143717052	143717459	Blood-Mono+Macro
chr2	100402240	100402431	Blood-Mono+Macro
chr1	179919826	179919985	Blood-Mono+Macro
chr1	40499816	40499992	Blood-Mono+Macro
chr21	47851984	47852146	Blood-Mono+Macro
chr9	33843579	33843765	Blood-Mono+Macro
chr1	6116351	6116401	Blood-Mono+Macro
chr20	52313289	52313611	Blood-Mono+Macro
chr3	185403060	185403563	Blood-Mono+Macro
chr12	124426212	124426498	Blood-Mono+Macro
chr16	16035816	16036072	Blood-Mono+Macro
chr12	1032945	1033045	Blood-Mono+Macro
chr16	79341240	79341452	Blood-Mono+Macro
chr14	61587879	61588098	Blood-Mono+Macro
chr2	241645712	241645919	Blood-Mono+Macro
chr17	19826637	19826881	Blood-Mono+Macro
chr2	99365286	99365497	Blood-Mono+Macro
chr13	41355868	41356209	Blood-Mono+Macro
chr1	117269817	117270000	Blood-Mono+Macro
chr16	53838299	53838631	Blood-Mono+Macro
chr1	113425936	113426010	Blood-Mono+Macro
chr3	138561297	138562036	Blood-Mono+Macro
chr14	68233155	68233486	Blood-Mono+Macro
chr7	36757186	36757594	Blood-Mono+Macro
chr12	117495495	117495754	Blood-Mono+Macro
chr20	3415170	3415251	Blood-Mono+Macro
chr3	185367171	185367389	Blood-Mono+Macro
chr20	52314857	52314996	Blood-Mono+Macro
chr19	6686504	6686578	Blood-Mono+Macro
chr5	142544963	142545178	Blood-Mono+Macro
chr16	21661743	21662539	Blood-Mono+Macro
chr16	75503036	75503173	Blood-Mono+Macro
chr19	52327634	52327731	Blood-Mono+Macro
chr3	169762043	169762402	Blood-Mono+Macro
chr14	103657270	103657437	Blood-Mono+Macro
chr14	65675233	65675596	Blood-Mono+Macro
chr16	4038109	4038296	Blood-Mono+Macro
chr19	54349022	54349161	Blood-Mono+Macro
chr21	47852152	47852335	Blood-Mono+Macro
chr12	14405611	14405731	Blood-Mono+Macro
chr15	72756712	72756899	Blood-Mono+Macro
chr12	133058610	133058836	Blood-Mono+Macro
chr17	25740818	25741249	Blood-Mono+Macro
chr10	134987822	134987974	Blood-Mono+Macro
chr6	149600694	149600839	Blood-Mono+Macro
chr4	140595704	140596345	Blood-Mono+Macro
chr19	7608669	7608825	Blood-Mono+Macro
chr12	111624255	111624399	Blood-Mono+Macro
chr6	2375895	2376032	Blood-Mono+Macro
chr15	81011275	81011754	Blood-Mono+Macro
chr4	1327181	1327450	Blood-Mono+Macro
chr1	42157705	42157945	Blood-Mono+Macro
chr2	8417289	8417424	Blood-Mono+Macro
chr10	134264798	134264879	Blood-Mono+Macro
chr3	13620469	13620616	Blood-Mono+Macro
chr6	170120696	170121156	Blood-Mono+Macro
chr2	240225142	240225262	Blood-Mono+Macro
chr14	103909521	103909987	Blood-Mono+Macro
chr1	6116603	6116830	Blood-Mono+Macro
chr22	39725254	39725514	Blood-Mono+Macro
chr10	50493567	50493836	Blood-Mono+Macro
chr1	150763963	150764520	Blood-Mono+Macro
chr6	106315213	106315415	Blood-Mono+Macro
chr1	29041595	29041955	Blood-Mono+Macro
chr7	139692528	139692736	Blood-Mono+Macro
chr12	111129103	111129424	Blood-Mono+Macro
chr2	112751548	112751921	Blood-Mono+Macro
chr11	60860672	60861222	Blood-Mono+Macro
chr11	48029968	48030090	Blood-Mono+Macro
chr16	68865481	68866032	Blood-Mono+Macro
chr16	11908642	11909376	Blood-Mono+Macro
chr20	35898650	35898959	Blood-Mono+Macro
chr2	152905911	152905995	Blood-Mono+Macro
chr2	148400250	148400672	Blood-Mono+Macro
chr16	85030913	85031020	Blood-Mono+Macro
chr19	54353505	54353623	Blood-Mono+Macro
chr9	112918684	112918833	Blood-Mono+Macro
chr1	36585784	36586147	Blood-Mono+Macro
chr19	47328399	47328584	Blood-Mono+Macro
chr3	184002186	184002318	Blood-Mono+Macro
chr3	53783436	53783751	Blood-Mono+Macro
chr12	121898783	121899485	Blood-Mono+Macro
chr8	26290788	26290992	Blood-Mono+Macro
chr10	105225247	105225401	Blood-Mono+Macro
chr22	32541243	32541373	Blood-Mono+Macro
chr19	40869710	40870176	Blood-Mono+Macro
chr11	126183833	126184071	Blood-Mono+Macro
chr19	4666898	4667172	Blood-Mono+Macro
chr9	93970901	93971504	Blood-Mono+Macro
chr1	149903127	149903316	Blood-Mono+Macro
chr12	111131868	111132159	Blood-Mono+Macro
chr16	48425010	48425211	Blood-Mono+Macro
chr7	112850	112972	Blood-Mono+Macro
chr1	150136155	150136739	Blood-Mono+Macro
chr19	19238724	19239023	Blood-Mono+Macro
chr16	17249055	17249587	Blood-Mono+Macro
chr19	55120351	55120533	Blood-Mono+Macro
chr3	101744370	101745509	Blood-Mono+Macro
chr10	22274874	22274923	Blood-Mono+Macro
chr1	229702294	229703172	Blood-Mono+Macro
chr7	139601236	139601854	Blood-Mono+Macro
chr16	66554327	66554516	Blood-Mono+Macro
chr1	3759631	3760019	Blood-Mono+Macro
chr7	1955684	1955910	Blood-Mono+Macro
chr1	9693646	9693806	Blood-Mono+Macro
chr15	75447339	75447636	Blood-Mono+Macro
chr16	75605929	75606017	Blood-Mono+Macro
chr19	35938546	35938770	Blood-Mono+Macro
chr7	2284482	2284612	Blood-Mono+Macro
chr2	45952918	45953220	Blood-Mono+Macro
chr1	174973689	174974005	Blood-Mono+Macro
chr12	10273416	10273634	Blood-Mono+Macro
chr18	10797425	10797759	Blood-Mono+Macro
chr22	30666685	30666865	Blood-Mono+Macro
chr3	46174143	46174988	Blood-Mono+Macro
chr6	15223330	15223449	Blood-Mono+Macro
chr12	402268	402558	Blood-Mono+Macro
chr19	1901417	1901990	Blood-Mono+Macro
chr17	45149888	45150225	Blood-Mono+Macro
chr22	18243005	18243175	Blood-Mono+Macro
chr10	134257600	134257840	Blood-Mono+Macro
chr10	73851195	73851333	Blood-Mono+Macro
chr10	78163703	78164589	Blood-Mono+Macro
chr16	89922339	89922544	Blood-Mono+Macro
chr7	26139925	26140553	Blood-Mono+Macro
chr16	77214556	77214885	Blood-Mono+Macro
chr2	48123657	48123786	Blood-Mono+Macro
chr3	121775158	121775285	Blood-Mono+Macro
chr19	14534783	14534887	Blood-Mono+Macro
chr19	47262540	47262759	Blood-Mono+Macro
chr1	40299132	40299886	Blood-Mono+Macro
chr4	103514429	103514692	Blood-Mono+Macro
chr3	37814257	37814515	Blood-Mono+Macro
chr1	241974266	241974686	Blood-Mono+Macro
chr1	51695696	51695900	Blood-Mono+Macro
chr17	57355416	57356423	Blood-Mono+Macro
chr8	42958408	42958994	Blood-Mono+Macro
chr10	95146992	95147326	Blood-Mono+Macro
chr1	117040473	117040700	Blood-Mono+Macro
chr11	16812551	16812905	Blood-Mono+Macro
chr16	21670034	21670481	Blood-Mono+Macro
chr22	40830751	40831106	Blood-Mono+Macro
chr11	62195020	62195218	Blood-Mono+Macro
chr16	15682823	15683070	Blood-Mono+Macro
chr6	149591904	149592153	Blood-Mono+Macro
chr1	10706307	10706383	Blood-Mono+Macro
chr14	96962126	96962394	Blood-Mono+Macro
chr1	153279547	153279597	Blood-Mono+Macro
chr17	4885375	4885438	Blood-Mono+Macro
chr7	2063865	2064378	Blood-Mono+Macro
chr18	60244241	60244632	Blood-Mono+Macro
chr5	71669042	71669442	Blood-Mono+Macro
chr17	19514244	19514536	Blood-Mono+Macro
chr1	26711952	26712115	Blood-Mono+Macro
chr4	146743669	146744137	Blood-Mono+Macro
chr7	17167224	17167708	Blood-Mono+Macro
chr7	76615403	76615523	Blood-Mono+Macro
chr1	180052872	180053020	Blood-Mono+Macro
chr17	48671945	48672377	Blood-Mono+Macro
chr7	6395854	6396328	Blood-Mono+Macro
chr1	179310040	179310423	Blood-Mono+Macro
chr4	1220762	1220888	Blood-Mono+Macro
chr11	73736759	73737185	Blood-Mono+Macro
chr17	78066239	78066643	Blood-Mono+Macro
chr7	40308266	40308479	Blood-Mono+Macro
chr4	52771967	52772257	Blood-Mono+Macro
chr22	46956881	46956988	Blood-Mono+Macro
chr3	57968138	57968695	Blood-Mono+Macro
chr12	125204469	125204695	Blood-Mono+Macro
chr20	20380706	20381076	Blood-Mono+Macro
chr5	171556317	171556831	Blood-Mono+Macro
chr2	101657693	101658253	Blood-Mono+Macro
chr7	157562675	157562752	Blood-Mono+Macro
chr16	11274294	11274583	Blood-Mono+Macro
chr18	48356987	48357385	Blood-Mono+Macro
chr20	4787386	4787864	Blood-Mono+Macro
chr6	53448157	53448534	Blood-Mono+Macro
chr9	34692051	34692154	Blood-Mono+Macro
chr17	54957974	54958258	Blood-Mono+Macro
chr8	97633265	97633704	Blood-Mono+Macro
chr19	54893314	54893717	Blood-Mono+Macro
chr10	15077211	15077324	Blood-Mono+Macro
chr5	132098766	132099123	Blood-Mono+Macro
chr5	179451505	179451843	Blood-Mono+Macro
chr1	46483872	46484335	Blood-Mono+Macro
chr8	81926881	81927601	Blood-Mono+Macro
chr16	4832665	4832858	Blood-Mono+Macro
chr20	18260986	18261042	Blood-Mono+Macro
chr22	45687903	45688141	Blood-Mono+Macro
chr5	169792078	169792341	Blood-Mono+Macro
chr18	74348335	74348435	Blood-Mono+Macro
chr6	26094433	26094736	Blood-Mono+Macro
chr5	154403647	154403723	Blood-Mono+Macro
chr1	11029305	11029622	Blood-Mono+Macro
chr12	7828495	7828675	Blood-Mono+Macro
chr21	47856401	47856633	Blood-Mono+Macro
chr6	31972127	31972542	Blood-Mono+Macro
chr20	44819339	44819437	Blood-Mono+Macro
chr7	73645894	73646049	Blood-NK
chr15	91370195	91370328	Blood-NK
chr6	15505860	15505967	Blood-NK
chr6	35491881	35492060	Blood-NK
chr17	72464526	72464889	Blood-NK
chr2	439609	439841	Blood-NK
chr2	8423040	8423139	Blood-NK
chr2	239314265	239314506	Blood-NK
chr3	17196544	17196766	Blood-NK
chr12	9983597	9983990	Blood-NK
chr1	178380889	178381054	Blood-NK
chr6	15505986	15506113	Blood-NK
chr10	7285284	7285392	Blood-NK
chr12	9795269	9795804	Blood-NK
chr17	72464234	72464453	Blood-NK
chr19	52640762	52640979	Blood-NK
chr12	105085414	105085556	Blood-NK
chr2	8595989	8596120	Blood-NK
chr14	25147832	25147903	Blood-NK
chr17	45816043	45816262	Blood-NK
chr19	4709209	4709341	Blood-NK
chr6	170426268	170426456	Blood-NK
chr9	139853947	139854192	Blood-NK
chr12	49327432	49327620	Blood-NK
chr12	124235216	124235826	Blood-NK
chr2	240617639	240617769	Blood-NK
chr2	232393196	232393817	Blood-NK
chr20	5977891	5978015	Blood-NK
chr3	25502772	25503190	Blood-NK
chr7	72289270	72289531	Blood-NK
chr18	77391680	77392005	Blood-NK
chr16	88719942	88720407	Blood-NK
chr1	44059026	44059320	Blood-NK
chr11	113945043	113945266	Blood-NK
chr11	1019378	1019547	Blood-NK
chr22	38539819	38539953	Blood-NK
chr13	110386260	110386324	Blood-NK
chr18	9859308	9859398	Blood-NK
chr11	119767286	119767429	Blood-NK
chr19	30167085	30167287	Blood-NK
chr12	53762523	53762612	Blood-NK
chr20	50122196	50122404	Blood-NK
chr16	85676577	85676678	Blood-NK
chr17	72460470	72460658	Blood-NK
chr1	167448709	167448982	Blood-NK
chr7	100734202	100734388	Blood-NK
chr12	9979454	9980825	Blood-NK
chr9	140416155	140416355	Blood-NK
chr6	170771086	170771501	Blood-NK
chr9	127387483	127387755	Blood-NK
chr17	45779034	45779416	Blood-NK
chr14	99917863	99917989	Blood-NK
chr11	333161	333286	Blood-NK
chr22	43651426	43651560	Blood-NK
chr17	45777414	45777900	Blood-NK
chr8	28639413	28639559	Blood-NK
chr1	167459847	167459981	Blood-NK
chr17	3608369	3608604	Blood-NK
chr12	109889217	109889420	Blood-NK
chr14	56677405	56677888	Blood-NK
chr2	238809828	238810424	Blood-NK
chr6	166748511	166748770	Blood-NK
chr7	2039945	2040190	Blood-NK
chr14	93006257	93006373	Blood-NK
chr3	195515435	195515548	Blood-NK
chr22	25429768	25430315	Blood-NK
chr10	134847076	134847154	Blood-NK
chr17	20601541	20601801	Blood-NK
chr2	420843	421142	Blood-NK
chr16	358740	359147	Blood-NK
chr16	57682411	57682704	Blood-NK
chr3	171811773	171811935	Blood-NK
chr16	297118	297331	Blood-NK
chr17	65403780	65404228	Blood-NK
chr19	13997072	13997271	Blood-NK
chr12	124908653	124908858	Blood-NK
chr12	68063326	68063567	Blood-NK
chr13	110411405	110411561	Blood-NK
chr14	35210909	35210977	Blood-NK
chr2	8629139	8629549	Blood-NK
chr16	85676406	85676565	Blood-NK
chr18	20888272	20888450	Blood-NK
chr22	22043963	22044243	Blood-NK
chr11	87009956	87010087	Blood-NK
chr14	22927508	22928551	Blood-NK
chr7	1983823	1983919	Blood-NK
chr17	45817373	45817535	Blood-NK
chr3	48556876	48557053	Blood-NK
chr1	167453739	167454091	Blood-NK
chr17	65238302	65238485	Blood-NK
chr22	46679189	46679704	Blood-NK
chr7	3146795	3147055	Blood-NK
chr4	78770573	78770758	Blood-NK
chr3	57639872	57640177	Blood-NK
chr16	88720466	88720591	Blood-NK
chr5	10377133	10377320	Blood-NK
chr10	7232018	7232160	Blood-NK
chr6	164507716	164507818	Blood-NK
chr4	48126111	48126703	Blood-NK
chr1	167415956	167416227	Blood-NK
chr17	80264260	80264504	Blood-NK
chr2	203466514	203466673	Blood-NK
chr17	72466899	72467863	Blood-NK
chr2	85919247	85919692	Blood-NK
chr12	124908900	124909001	Blood-NK
chr15	94816285	94816793	Blood-NK
chr17	66078116	66078354	Blood-NK
chr10	72359111	72360278	Blood-NK
chr7	5516809	5516930	Blood-NK
chr1	10585743	10585973	Blood-NK
chr6	169276185	169276413	Blood-NK
chr7	3208603	3208890	Blood-NK
chr11	60891585	60892045	Blood-NK
chr1	167421177	167421813	Blood-NK
chr1	46386901	46387053	Blood-NK
chr17	36653483	36653665	Blood-NK
chr2	54222726	54223045	Blood-NK
chr14	25101099	25101378	Blood-NK
chr11	14349639	14349867	Blood-NK
chr2	239314826	239315232	Blood-NK
chr3	32945527	32945861	Blood-NK
chr19	12663796	12663860	Blood-NK
chr16	4530035	4530345	Blood-NK
chr15	26047563	26047669	Blood-NK
chr22	22035220	22035894	Blood-NK
chr11	3161061	3161276	Blood-NK
chr1	167455973	167456487	Blood-NK
chr1	207543739	207544308	Blood-NK
chr1	167452005	167452992	Blood-NK
chr12	109907437	109907634	Blood-NK
chr17	37069870	37070021	Blood-NK
chr17	72461209	72462165	Blood-NK
chr20	24936764	24937073	Blood-NK
chr9	126308243	126308566	Blood-NK
chr2	120686123	120686629	Blood-NK
chr6	161680430	161680823	Blood-NK
chr16	24833248	24833846	Blood-NK
chr22	46635122	46635299	Blood-NK
chr12	9756809	9758222	Blood-NK
chr19	9761173	9761354	Blood-NK
chr19	8633301	8633528	Blood-NK
chr6	169198938	169199051	Blood-NK
chr16	81885018	81885221	Blood-NK
chr17	55652681	55652810	Blood-NK
chr13	114836096	114836754	Blood-NK
chr17	62646500	62646903	Blood-NK
chr17	37865143	37866135	Blood-NK
chr3	15316508	15317076	Blood-NK
chr15	20817606	20817774	Blood-NK
chr7	1983944	1984039	Blood-NK
chr8	145055398	145055657	Blood-NK
chr17	81012325	81012657	Blood-NK
chr4	84027641	84028665	Blood-NK
chr9	139892869	139893076	Blood-NK
chr3	32604098	32604526	Blood-NK
chr3	9898214	9898473	Blood-NK
chr20	25327048	25327427	Blood-NK
chr7	2141835	2141881	Blood-NK
chr9	27676350	27676628	Blood-NK
chr12	2613403	2613466	Blood-NK
chr21	45430004	45430363	Blood-NK
chr12	295321	295414	Blood-NK
chr5	78839248	78839357	Blood-NK
chr12	31456359	31456881	Blood-NK
chr16	29121968	29122251	Blood-NK
chr12	102444277	102444421	Blood-NK
chr8	48275691	48275935	Blood-NK
chr17	77977543	77977704	Blood-NK
chr8	123959972	123960220	Blood-NK
chr1	167445022	167446147	Blood-NK
chr16	11655586	11656157	Blood-NK
chr1	167460107	167460528	Blood-NK
chr20	43612904	43613139	Blood-NK
chr17	45792622	45792988	Blood-NK
chr20	2832431	2832549	Blood-NK
chr16	11331723	11332124	Blood-NK
chr19	19638077	19638256	Blood-NK
chr14	25096504	25096619	Blood-NK
chr2	68600297	68600675	Blood-NK
chr18	74830766	74831235	Blood-NK
chr6	111615752	111616047	Blood-NK
chr11	128670964	128671386	Blood-NK
chr12	48334658	48335061	Blood-NK
chr5	159701203	159701619	Blood-NK
chr5	36629913	36630118	Blood-NK
chr19	2551962	2552155	Blood-NK
chr7	158525146	158525802	Blood-NK
chr17	79423494	79423698	Blood-NK
chr7	132942682	132943234	Blood-NK
chr15	23484990	23485384	Blood-NK
chr2	213680705	213681260	Blood-NK
chr1	62061480	62061818	Blood-NK
chr9	113684077	113684327	Blood-NK
chr1	162378853	162379655	Blood-NK
chr6	117859814	117859929	Blood-NK
chr13	114891388	114891796	Blood-NK
chr2	105691355	105691759	Blood-NK
chr6	16179818	16180097	Blood-NK
chr7	72412923	72413424	Blood-NK
chr11	47637422	47638051	Blood-NK
chr18	54240473	54240658	Blood-NK
chr5	1577090	1577595	Blood-NK
chr1	167470352	167470592	Blood-NK
chr2	68596508	68596738	Blood-NK
chr9	137285314	137285465	Blood-NK
chr3	124837193	124837961	Blood-NK
chr12	107573029	107573128	Blood-NK
chr12	9967192	9967348	Blood-NK
chr1	167449235	167449504	Blood-NK
chr14	66288109	66288310	Blood-NK
chr21	46233930	46234071	Blood-NK
chr6	170432420	170433020	Blood-NK
chr8	1687524	1687740	Blood-NK
chr21	34575182	34575275	Blood-NK
chr19	5138559	5139046	Blood-NK
chr20	31154453	31154996	Blood-NK
chr13	20391394	20391574	Blood-NK
chr13	96443557	96444176	Blood-NK
chr20	30257278	30257581	Blood-NK
chr2	225961049	225961157	Blood-NK
chr2	128738772	128738952	Blood-NK
chr1	167441132	167442078	Blood-NK
chr12	120918587	120918784	Blood-NK
chr7	104995335	104995830	Blood-NK
chr18	74828467	74828674	Blood-NK
chr8	142182669	142183147	Blood-NK
chr1	167459301	167459817	Blood-NK
chr1	167474059	167474246	Blood-NK
chr19	18805089	18805698	Blood-NK
chr22	27998803	27999310	Blood-NK
chr8	48270615	48271396	Blood-NK
chr17	79422295	79422531	Blood-NK
chr1	167478109	167478589	Blood-NK
chr19	16483480	16483938	Blood-NK
chr1	27934310	27934475	Blood-NK
chr7	1983406	1983583	Blood-NK
chr1	167462318	167462990	Blood-NK
chr14	105861491	105862983	Blood-NK
chr11	75011179	75012007	Blood-NK
chr11	128617420	128617601	Blood-NK
chr1	3278151	3278636	Blood-NK
chr15	69088450	69088578	Blood-NK
chr1	167465015	167465810	Blood-NK
chr16	57610902	57611587	Blood-NK
chr16	89804152	89804416	Blood-NK
chr13	27405938	27406475	Blood-NK
chr19	3799956	3800072	Blood-NK
chr1	117298927	117300174	Blood-T
chr13	24825649	24826000	Blood-T
chr22	40297780	40297925	Blood-T
chr5	118635509	118635758	Blood-T
chr16	28996939	28997967	Blood-T
chr1	167487218	167487689	Blood-T
chr17	80084613	80084816	Blood-T
chr1	117297274	117298339	Blood-T
chr1	151029913	151029985	Blood-T
chr22	25464489	25464693	Blood-T
chr19	34841509	34841588	Blood-T
chr12	9823606	9824116	Blood-T
chr11	118175631	118176495	Blood-T
chr14	61799217	61799678	Blood-T
chr10	6572262	6572479	Blood-T
chr17	80084450	80084581	Blood-T
chr7	138588277	138588505	Blood-T
chr1	117301355	117302207	Blood-T
chr5	39200289	39201115	Blood-T
chr14	100535425	100535763	Blood-T
chr12	9826924	9828082	Blood-T
chr3	111261184	111261528	Blood-T
chr17	33864063	33864178	Blood-T
chr11	118212314	118213273	Blood-T
chr13	40761258	40761586	Blood-T
chr12	9830225	9830765	Blood-T
chr12	9824371	9825717	Blood-T
chr1	32718801	32719173	Blood-T
chr8	28918821	28919042	Blood-T
chr1	206976573	206976899	Blood-T
chr11	118210159	118211374	Blood-T
chr1	8212967	8213183	Blood-T
chr13	114549360	114549811	Blood-T
chr7	623458	623727	Blood-T
chr5	156620811	156621258	Blood-T
chr7	3501574	3501868	Blood-T
chr2	106710782	106711322	Blood-T
chr1	111740549	111741821	Blood-T
chr11	118176757	118177143	Blood-T
chr1	32718447	32718738	Blood-T
chr22	20088017	20088585	Blood-T
chr13	24826089	24826373	Blood-T
chr11	60739310	60739438	Blood-T
chr14	99398339	99398544	Blood-T
chr11	60739777	60740306	Blood-T
chr2	175354316	175354510	Blood-T
chr9	92096477	92096894	Blood-T
chr16	68244845	68245280	Blood-T
chr8	144543841	144544020	Blood-T
chr2	234176989	234177299	Blood-T
chr14	22973391	22973497	Blood-T
chr21	43825682	43825849	Blood-T
chr11	60870444	60870687	Blood-T
chr15	38945624	38945753	Blood-T
chr13	99867757	99868016	Blood-T
chr1	167485873	167486300	Blood-T
chr11	133928201	133928276	Blood-T
chr17	80084861	80085214	Blood-T
chr10	47639839	47640076	Blood-T
chr22	40720366	40720634	Blood-T
chr22	40299379	40300876	Blood-T
chr10	27390494	27390837	Blood-T
chr1	117307219	117307726	Blood-T
chr14	22965217	22965481	Blood-T
chr1	39443248	39443657	Blood-T
chr14	22998042	22999024	Blood-T
chr2	86159584	86159709	Blood-T
chr5	118635098	118635285	Blood-T
chr11	118213527	118214011	Blood-T
chr5	39198919	39199198	Blood-T
chr14	61799788	61801202	Blood-T
chr10	8373311	8373487	Blood-T
chr13	48760259	48760363	Blood-T
chr19	19709803	19710152	Blood-T
chr11	77914232	77914342	Blood-T
chr1	32719917	32720788	Blood-T
chr14	99696803	99696987	Blood-T
chr10	75681625	75682270	Blood-T
chr4	873212	873550	Blood-T
chr17	78705181	78705407	Blood-T
chr5	39201956	39202821	Blood-T
chr19	6362839	6362915	Blood-T
chr9	132631612	132631844	Blood-T
chr5	118635784	118636033	Blood-T
chr3	45984836	45985169	Blood-T
chr11	118214295	118214532	Blood-T
chr22	40298329	40299299	Blood-T
chr6	548666	548817	Blood-T
chr14	106657339	106657466	Blood-T
chr22	50232991	50233298	Blood-T
chr5	156608059	156608789	Blood-T
chr2	204802662	204803414	Blood-T
chr1	117309409	117309944	Blood-T
chr14	22975089	22975688	Blood-T
chr11	118214762	118215449	Blood-T
chr1	198649410	198649514	Blood-T
chr1	226919824	226920198	Blood-T
chr11	60870871	60871101	Blood-T
chr1	117280299	117280524	Blood-T
chr10	128899365	128899644	Blood-T
chr3	195336331	195336579	Blood-T
chr1	12237782	12237918	Blood-T
chr14	22987458	22987981	Blood-T
chr10	129131921	129132267	Blood-T
chr2	205108059	205108162	Blood-T
chr14	22968336	22969757	Blood-T
chr14	69248340	69248721	Blood-T
chr14	22995934	22997013	Blood-T
chr3	108542278	108543009	Blood-T
chr17	75455763	75455969	Blood-T
chr5	3980501	3980702	Blood-T
chr10	106347259	106347272	Blood-T
chr4	114604657	114605003	Blood-T
chr9	97384575	97384723	Blood-T
chr2	106712717	106713444	Blood-T
chr7	150695400	150695536	Blood-T
chr12	56322561	56322810	Blood-T
chr21	43825906	43826269	Blood-T
chr14	23002117	23002829	Blood-T
chr20	48819424	48819564	Blood-T
chr12	66788079	66788229	Blood-T
chr10	11887167	11887647	Blood-T
chr14	22983921	22984402	Blood-T
chr14	91881843	91881933	Blood-T
chr22	48475730	48475917	Blood-T
chr19	9973597	9973739	Blood-T
chr14	91712322	91712592	Blood-T
chr12	27654980	27655356	Blood-T
chr2	64205129	64205490	Blood-T
chr5	80303344	80303560	Blood-T
chr14	22997021	22997931	Blood-T
chr5	169740386	169740677	Blood-T
chr7	1864297	1864593	Blood-T
chr16	3117654	3117793	Blood-T
chr13	111841565	111842079	Blood-T
chr20	62270221	62270344	Blood-T
chr9	100667075	100667427	Blood-T
chr8	8202989	8203378	Blood-T
chr12	69285539	69285674	Blood-T
chr7	138778366	138778558	Blood-T
chr20	30839988	30840321	Blood-T
chr5	133455511	133455735	Blood-T
chr22	37634189	37634518	Blood-T
chr1	236011439	236012043	Blood-T
chr1	11965595	11965703	Blood-T
chr11	60851209	60851271	Blood-T
chr16	27264278	27264444	Blood-T
chr19	1079557	1079662	Blood-T
chr5	392945	393073	Blood-T
chr5	35954469	35954523	Blood-T
chr12	132670344	132670413	Blood-T
chr17	71818566	71818918	Blood-T
chr11	11171265	11171698	Blood-T
chr22	40721118	40721588	Blood-T
chr9	139005420	139005539	Blood-T
chr12	47605685	47606095	Blood-T
chr11	128373780	128374083	Blood-T
chr13	114776475	114776550	Blood-T
chr14	23013010	23013827	Blood-T
chr15	78914218	78914285	Blood-T
chr11	67688194	67688672	Blood-T
chr4	7856825	7857021	Blood-T
chr6	37177349	37177491	Blood-T
chr7	99221780	99222108	Blood-T
chr1	198583395	198584183	Blood-T
chr16	50779381	50780010	Blood-T
chr11	117823370	117823587	Blood-T
chr17	21322557	21322780	Blood-T
chr2	85667088	85667542	Blood-T
chr2	87052795	87053094	Blood-T
chr17	26205712	26205986	Blood-T
chr5	133440697	133441207	Blood-T
chr8	27177438	27177676	Blood-T
chr5	39178948	39179711	Blood-T
chr11	69153814	69153915	Blood-T
chr19	55066504	55066591	Blood-T
chr20	35273540	35274018	Blood-T
chr17	59299356	59299897	Blood-T
chr6	112134410	112135158	Blood-T
chr14	23017482	23017886	Blood-T
chr16	89163357	89163626	Blood-T
chr3	128507160	128507648	Blood-T
chr14	22980260	22981236	Blood-T
chr6	152504275	152504749	Blood-T
chr12	47606942	47607929	Blood-T
chr17	17082589	17083090	Blood-T
chr5	156616441	156616815	Blood-T
chr5	14221750	14222178	Blood-T
chr16	89163698	89163893	Blood-T
chr17	2465833	2466048	Blood-T
chr11	14096901	14097101	Blood-T
chr14	90079847	90080371	Blood-T
chr19	42389161	42389352	Blood-T
chr3	197596061	197596303	Blood-T
chr2	105378639	105378844	Blood-T
chr12	8465441	8465562	Blood-T
chr12	133443726	133443869	Blood-T
chr14	22983446	22983907	Blood-T
chr17	75449254	75449558	Blood-T
chr18	10279595	10280156	Blood-T
chr11	32184425	32184530	Blood-T
chr1	25319035	25319179	Blood-T
chr1	2949671	2949807	Blood-T
chr8	128994138	128994705	Blood-T
chr20	1338659	1339205	Blood-T
chr7	99816908	99817259	Blood-T
chr1	224906543	224906691	Blood-T
chr6	108057661	108057984	Blood-T
chr18	56172447	56172747	Blood-T
chr22	40675071	40675464	Blood-T
chr7	38399419	38400186	Blood-T
chr6	39890453	39890917	Blood-T
chr19	2856498	2857281	Blood-T
chr8	29930346	29930893	Blood-T
chr2	197020991	197021425	Blood-T
chr1	111739812	111740072	Blood-T
chr14	106657590	106657736	Blood-T
chr22	37627299	37627492	Blood-T
chr8	144543703	144543811	Blood-T
chr6	91182911	91183254	Blood-T
chr1	224922878	224923208	Blood-T
chr6	34150250	34150400	Blood-T
chr4	10163370	10163839	Blood-T
chr18	72783532	72783658	Blood-T
chr14	23021983	23022605	Blood-T
chr22	18027985	18028074	Blood-T
chr19	9919947	9920429	Blood-T
chr8	144442916	144443422	Blood-T
chr14	23014302	23014949	Blood-T
chr10	50028923	50029092	Blood-T
chr2	129640783	129640983	Blood-T
chr5	148726323	148726426	Blood-T
chr10	129206075	129206282	Blood-T
chr15	58108937	58109125	Blood-T
chr14	23007850	23008818	Blood-T
chr16	29033092	29033226	Blood-T
chr1	9251303	9251482	Blood-T
chr7	72782198	72782345	Blood-T
chr20	4359556	4359846	Blood-T
chr15	22992596	22992896	Blood-T
chr6	141887894	141888315	Blood-T
chr9	135699314	135699800	Blood-T
chr1	9252942	9253192	Blood-T
chr3	151997024	151997469	Blood-T
chr3	125826220	125826326	Blood-T
chr2	31391325	31391430	Blood-T
chr19	55941029	55941196	Blood-T
chr20	33925690	33925818	Breast-Basal-Ep
chr9	139103335	139103782	Breast-Basal-Ep
chr13	113887317	113887803	Breast-Basal-Ep
chr7	143915034	143916185	Breast-Basal-Ep
chr6	35058103	35058217	Breast-Basal-Ep
chr14	105919522	105919721	Breast-Basal-Ep
chr20	31015007	31015485	Breast-Basal-Ep
chr14	104172919	104172966	Breast-Basal-Ep
chr16	79038137	79039295	Breast-Basal-Ep
chr13	41109345	41109683	Breast-Basal-Ep
chr8	103755444	103755750	Breast-Basal-Ep
chr16	81390362	81390582	Breast-Basal-Ep
chr4	10083001	10083099	Breast-Basal-Ep
chr19	14040366	14040420	Breast-Basal-Ep
chr20	62314803	62315091	Breast-Basal-Ep
chr1	234529405	234529509	Breast-Basal-Ep
chr5	150649233	150649655	Breast-Basal-Ep
chr1	154557601	154557782	Breast-Basal-Ep
chr11	70275200	70275558	Breast-Basal-Ep
chr2	10711981	10712382	Breast-Basal-Ep
chr17	4453891	4454402	Breast-Basal-Ep
chr5	125761326	125762732	Breast-Basal-Ep
chr17	64439761	64440042	Breast-Basal-Ep
chr20	39803942	39804432	Breast-Basal-Ep
chr22	18277229	18277536	Breast-Basal-Ep
chr17	78487204	78487296	Breast-Basal-Ep
chr1	35963659	35963922	Breast-Basal-Ep
chr3	41287899	41288395	Breast-Basal-Ep
chr22	36692812	36693195	Breast-Basal-Ep
chr2	65299908	65300026	Breast-Basal-Ep
chr2	11303769	11304163	Breast-Basal-Ep
chr1	115768600	115768904	Breast-Basal-Ep
chr17	78339277	78339500	Breast-Basal-Ep
chr9	72721726	72721986	Breast-Basal-Ep
chr18	20516103	20516212	Breast-Basal-Ep
chr16	58292241	58292423	Breast-Basal-Ep
chr9	139959096	139959161	Breast-Basal-Ep
chr17	55172776	55173425	Breast-Basal-Ep
chr10	134239245	134239434	Breast-Basal-Ep
chr12	120656820	120656996	Breast-Basal-Ep
chr16	15590585	15591003	Breast-Basal-Ep
chr15	68636277	68636456	Breast-Basal-Ep
chr17	4074039	4074224	Breast-Basal-Ep
chr19	16618102	16618215	Breast-Basal-Ep
chr14	100138645	100138816	Breast-Basal-Ep
chr19	52718855	52719365	Breast-Basal-Ep
chr19	14040781	14041351	Breast-Basal-Ep
chr9	72024669	72024813	Breast-Basal-Ep
chr19	4090757	4091050	Breast-Basal-Ep
chr6	35057138	35057475	Breast-Basal-Ep
chr2	25355689	25355881	Breast-Basal-Ep
chr8	71396054	71396292	Breast-Basal-Ep
chr11	71036967	71037381	Breast-Basal-Ep
chr16	15771829	15772076	Breast-Basal-Ep
chr11	8642027	8642201	Breast-Basal-Ep
chr1	24945158	24945547	Breast-Basal-Ep
chr6	35056412	35056499	Breast-Basal-Ep
chr7	5721516	5721829	Breast-Basal-Ep
chr4	4563500	4563861	Breast-Basal-Ep
chr11	12031682	12031966	Breast-Basal-Ep
chr2	235347621	235348007	Breast-Basal-Ep
chr16	28708764	28709052	Breast-Basal-Ep
chr17	78262251	78262378	Breast-Basal-Ep
chr15	58833989	58834172	Breast-Basal-Ep
chr6	106580209	106580282	Breast-Basal-Ep
chr6	157310293	157310587	Breast-Basal-Ep
chr3	8817175	8817507	Breast-Basal-Ep
chr15	75430416	75430565	Breast-Basal-Ep
chr16	68876141	68876294	Breast-Basal-Ep
chr7	531331	531628	Breast-Basal-Ep
chr14	44340440	44341514	Breast-Basal-Ep
chr3	101372548	101372907	Breast-Basal-Ep
chr9	72020614	72021348	Breast-Basal-Ep
chr14	74976190	74977092	Breast-Basal-Ep
chr12	51598106	51598700	Breast-Basal-Ep
chr17	29432098	29432636	Breast-Basal-Ep
chr18	34966967	34967016	Breast-Basal-Ep
chr6	2951032	2951137	Breast-Basal-Ep
chr20	58148658	58148995	Breast-Basal-Ep
chr19	5844007	5844460	Breast-Basal-Ep
chr21	46424553	46424669	Breast-Basal-Ep
chr7	501558	501946	Breast-Basal-Ep
chr19	41282372	41282679	Breast-Basal-Ep
chr14	102713035	102713253	Breast-Basal-Ep
chr17	63075041	63075401	Breast-Basal-Ep
chr16	799112	799519	Breast-Basal-Ep
chr11	3164799	3164901	Breast-Basal-Ep
chr17	64132054	64132578	Breast-Basal-Ep
chr21	46398140	46398323	Breast-Basal-Ep
chr6	168769209	168769379	Breast-Basal-Ep
chr1	115834569	115834865	Breast-Basal-Ep
chr1	16669764	16670101	Breast-Basal-Ep
chr21	46424069	46424480	Breast-Basal-Ep
chr2	23645918	23646162	Breast-Basal-Ep
chr12	19794155	19794500	Breast-Basal-Ep
chr10	135084295	135084911	Breast-Basal-Ep
chr18	21484303	21484727	Breast-Basal-Ep
chr19	2195971	2196493	Breast-Basal-Ep
chr14	99936328	99936719	Breast-Basal-Ep
chr2	97607358	97607711	Breast-Basal-Ep
chr3	140010488	140010724	Breast-Basal-Ep
chr16	66655516	66655819	Breast-Basal-Ep
chr17	62016913	62017289	Breast-Basal-Ep
chr1	73115207	73115401	Breast-Basal-Ep
chr21	18266959	18267054	Breast-Basal-Ep
chr4	4560165	4560733	Breast-Basal-Ep
chr10	127680637	127680967	Breast-Basal-Ep
chr15	49254046	49254722	Breast-Basal-Ep
chr16	81701854	81702050	Breast-Basal-Ep
chr1	19583402	19583681	Breast-Basal-Ep
chr1	214549650	214549865	Breast-Basal-Ep
chr1	249109855	249110124	Breast-Basal-Ep
chr14	65257312	65258066	Breast-Basal-Ep
chr17	71345919	71346480	Breast-Basal-Ep
chr2	241067850	241068039	Breast-Basal-Ep
chr1	229259042	229259265	Breast-Basal-Ep
chr19	4944196	4944585	Breast-Basal-Ep
chr12	7048137	7048222	Breast-Basal-Ep
chr19	11537720	11537908	Breast-Basal-Ep
chr14	74983399	74983610	Breast-Basal-Ep
chr18	20551897	20552304	Breast-Basal-Ep
chr19	39913647	39914303	Breast-Basal-Ep
chr3	57197420	57197566	Breast-Basal-Ep
chr14	102896730	102897400	Breast-Basal-Ep
chr18	10350798	10350998	Breast-Basal-Ep
chr3	8807681	8808334	Breast-Basal-Ep
chr6	164021591	164021954	Breast-Basal-Ep
chr2	219041675	219042030	Breast-Basal-Ep
chr2	85987292	85987564	Breast-Basal-Ep
chr3	8816061	8817065	Breast-Basal-Ep
chr6	11791000	11791711	Breast-Basal-Ep
chr1	112354079	112354259	Breast-Basal-Ep
chr14	102807824	102808100	Breast-Basal-Ep
chr2	74121752	74122264	Breast-Basal-Ep
chr1	117278031	117278177	Breast-Basal-Ep
chr15	99706286	99706539	Breast-Basal-Ep
chr16	22336742	22337090	Breast-Basal-Ep
chr17	79173297	79174206	Breast-Basal-Ep
chr19	2556720	2556918	Breast-Basal-Ep
chr21	44889697	44889974	Breast-Basal-Ep
chr2	85212332	85212545	Breast-Basal-Ep
chr22	39822758	39823143	Breast-Basal-Ep
chr2	239918413	239918640	Breast-Basal-Ep
chr16	4513756	4514232	Breast-Basal-Ep
chr1	94289729	94290316	Breast-Basal-Ep
chr16	19548449	19549241	Breast-Basal-Ep
chr19	39956365	39957253	Breast-Basal-Ep
chr10	90701458	90701577	Breast-Basal-Ep
chr17	21111328	21111601	Breast-Basal-Ep
chr19	16487628	16487726	Breast-Basal-Ep
chr11	128815137	128815420	Breast-Basal-Ep
chr1	180919765	180920174	Breast-Basal-Ep
chr14	24437972	24438137	Breast-Basal-Ep
chr17	78339033	78339232	Breast-Basal-Ep
chr7	228487	228714	Breast-Basal-Ep
chr5	176919342	176919704	Breast-Basal-Ep
chr22	19700295	19700432	Breast-Basal-Ep
chr2	96152047	96152205	Breast-Basal-Ep
chr5	139725	139937	Breast-Basal-Ep
chr9	98206494	98206826	Breast-Basal-Ep
chr1	12634618	12634820	Breast-Basal-Ep
chr13	24873567	24873866	Breast-Basal-Ep
chr19	10752706	10753011	Breast-Basal-Ep
chr11	68120945	68121252	Breast-Basal-Ep
chr15	63920307	63920521	Breast-Basal-Ep
chr19	34617830	34618111	Breast-Basal-Ep
chr17	55365004	55365310	Breast-Basal-Ep
chr3	134160783	134161521	Breast-Basal-Ep
chr16	23573777	23574206	Breast-Basal-Ep
chr9	134350774	134351153	Breast-Basal-Ep
chr19	46913524	46914053	Breast-Basal-Ep
chr19	56596817	56597040	Breast-Basal-Ep
chr6	14364591	14365234	Breast-Basal-Ep
chr12	69883902	69885128	Breast-Basal-Ep
chr22	50872474	50873472	Breast-Basal-Ep
chr7	100403023	100403289	Breast-Basal-Ep
chr7	73407077	73407219	Breast-Basal-Ep
chr11	130043579	130044447	Breast-Basal-Ep
chr12	2140449	2140995	Breast-Basal-Ep
chr19	5306497	5306632	Breast-Basal-Ep
chr14	69464374	69465002	Breast-Basal-Ep
chr16	4947620	4947983	Breast-Basal-Ep
chr17	45992349	45992757	Breast-Basal-Ep
chr3	9908695	9908896	Breast-Basal-Ep
chr12	114275299	114275615	Breast-Basal-Ep
chr1	236721560	236722360	Breast-Basal-Ep
chr12	6559231	6559466	Breast-Basal-Ep
chr14	73743353	73743997	Breast-Basal-Ep
chr22	31283452	31283676	Breast-Basal-Ep
chr4	88927167	88927983	Breast-Basal-Ep
chr8	47146644	47146865	Breast-Basal-Ep
chr3	8803000	8803189	Breast-Basal-Ep
chr6	138196992	138197721	Breast-Basal-Ep
chr21	43531012	43531129	Breast-Basal-Ep
chr17	78157897	78158060	Breast-Basal-Ep
chr9	97743016	97743844	Breast-Basal-Ep
chr11	45102553	45102899	Breast-Basal-Ep
chr7	99048114	99048352	Breast-Basal-Ep
chr5	169576283	169576577	Breast-Basal-Ep
chr3	188679396	188680097	Breast-Basal-Ep
chr10	135085004	135085220	Breast-Basal-Ep
chr19	47491676	47492048	Breast-Basal-Ep
chr8	143423572	143423767	Breast-Basal-Ep
chr12	113822938	113823115	Breast-Basal-Ep
chr17	21106166	21106451	Breast-Basal-Ep
chr22	31483907	31484125	Breast-Basal-Ep
chr1	17195033	17195219	Breast-Basal-Ep
chr15	101909336	101910068	Breast-Basal-Ep
chr19	38631208	38631393	Breast-Basal-Ep
chr20	33519774	33519989	Breast-Basal-Ep
chr5	150644862	150645224	Breast-Basal-Ep
chr11	66638660	66639477	Breast-Basal-Ep
chr16	81388764	81389864	Breast-Basal-Ep
chr18	32737001	32737549	Breast-Basal-Ep
chr2	32290174	32290379	Breast-Basal-Ep
chr15	40303305	40303773	Breast-Basal-Ep
chr21	45110856	45111677	Breast-Basal-Ep
chr1	46660025	46660532	Breast-Basal-Ep
chr21	42547887	42548268	Breast-Basal-Ep
chr7	134944450	134944795	Breast-Basal-Ep
chr1	28293523	28294270	Breast-Basal-Ep
chr5	1808108	1808452	Breast-Basal-Ep
chr10	123341686	123342252	Breast-Basal-Ep
chr14	105624635	105624921	Breast-Basal-Ep
chr10	99358609	99358949	Breast-Basal-Ep
chr12	12387113	12387379	Breast-Basal-Ep
chr8	128867488	128867655	Breast-Basal-Ep
chr16	24834238	24834735	Breast-Basal-Ep
chr19	56128149	56128736	Breast-Basal-Ep
chr20	3170743	3171567	Breast-Basal-Ep
chr10	11571452	11572435	Breast-Basal-Ep
chr12	104667088	104667242	Breast-Basal-Ep
chr21	46397330	46397804	Breast-Basal-Ep
chr16	3170204	3170619	Breast-Basal-Ep
chr19	39871236	39871722	Breast-Basal-Ep
chr20	36017495	36018115	Breast-Basal-Ep
chr17	40235369	40235840	Breast-Basal-Ep
chr2	109076333	109076747	Breast-Basal-Ep
chr9	139102868	139103123	Breast-Basal-Ep
chr11	65629951	65630970	Breast-Basal-Ep
chr1	6008175	6008578	Breast-Basal-Ep
chr15	64434782	64435204	Breast-Basal-Ep
chr16	798881	799060	Breast-Basal-Ep
chr6	131455835	131456002	Breast-Basal-Ep
chr10	73767866	73768183	Breast-Basal-Ep
chr20	39802798	39803452	Breast-Basal-Ep
chr11	65826803	65827513	Breast-Basal-Ep
chr14	105918877	105919370	Breast-Basal-Ep
chr1	210022849	210023525	Breast-Basal-Ep
chr9	34249643	34250407	Breast-Basal-Ep
chr1	168067805	168068085	Breast-Luminal-Ep
chr6	83921378	83921764	Breast-Luminal-Ep
chr7	6188781	6188836	Breast-Luminal-Ep
chr19	10295203	10295312	Breast-Luminal-Ep
chr19	1167117	1167262	Breast-Luminal-Ep
chr19	10295669	10295840	Breast-Luminal-Ep
chr10	61931723	61932134	Breast-Luminal-Ep
chr2	9776070	9776404	Breast-Luminal-Ep
chr17	30348093	30348317	Breast-Luminal-Ep
chr19	36608145	36608295	Breast-Luminal-Ep
chr2	236424117	236424363	Breast-Luminal-Ep
chr8	8572296	8572475	Breast-Luminal-Ep
chr1	15281037	15281105	Breast-Luminal-Ep
chr2	26525035	26525657	Breast-Luminal-Ep
chr2	240691480	240691613	Breast-Luminal-Ep
chr2	27433191	27433456	Breast-Luminal-Ep
chr4	57177980	57178217	Breast-Luminal-Ep
chr7	6188255	6188724	Breast-Luminal-Ep
chr4	48301032	48301742	Breast-Luminal-Ep
chr9	9559677	9560036	Breast-Luminal-Ep
chr19	283342	283701	Breast-Luminal-Ep
chr9	139121710	139121865	Breast-Luminal-Ep
chr16	88017646	88017848	Breast-Luminal-Ep
chr4	3217013	3217297	Breast-Luminal-Ep
chr18	14798182	14798393	Breast-Luminal-Ep
chr6	169641078	169641365	Breast-Luminal-Ep
chr10	29955136	29955464	Breast-Luminal-Ep
chr11	101216529	101216717	Breast-Luminal-Ep
chr1	21573375	21573685	Breast-Luminal-Ep
chr5	177525862	177525915	Breast-Luminal-Ep
chr10	8112242	8112811	Breast-Luminal-Ep
chr11	6499359	6499714	Breast-Luminal-Ep
chr17	1848936	1849266	Breast-Luminal-Ep
chr5	149880893	149881075	Breast-Luminal-Ep
chr11	129324900	129325422	Breast-Luminal-Ep
chr17	65397330	65397488	Breast-Luminal-Ep
chr1	56392964	56393055	Breast-Luminal-Ep
chr21	44850180	44850273	Breast-Luminal-Ep
chr17	1523792	1523910	Breast-Luminal-Ep
chr11	233160	233419	Breast-Luminal-Ep
chr17	35545296	35545646	Breast-Luminal-Ep
chr18	73395621	73395761	Breast-Luminal-Ep
chr12	15035461	15036335	Breast-Luminal-Ep
chr6	42397428	42397763	Breast-Luminal-Ep
chr12	5747733	5747898	Breast-Luminal-Ep
chr2	10600695	10600769	Breast-Luminal-Ep
chr13	100738533	100738798	Breast-Luminal-Ep
chr2	233986730	233986989	Breast-Luminal-Ep
chr17	64658256	64658540	Breast-Luminal-Ep
chr2	61471508	61471744	Breast-Luminal-Ep
chr1	204535920	204536233	Breast-Luminal-Ep
chr10	22047483	22047622	Breast-Luminal-Ep
chr7	24275477	24275764	Breast-Luminal-Ep
chr22	27859205	27859395	Breast-Luminal-Ep
chr11	75167903	75168178	Breast-Luminal-Ep
chr8	117231799	117232276	Breast-Luminal-Ep
chr15	41067708	41068463	Breast-Luminal-Ep
chr21	31587857	31588020	Breast-Luminal-Ep
chr2	118134453	118134531	Breast-Luminal-Ep
chr1	41888473	41888534	Breast-Luminal-Ep
chr14	35544037	35544208	Breast-Luminal-Ep
chr6	34506312	34506489	Breast-Luminal-Ep
chr8	140755399	140755537	Breast-Luminal-Ep
chr6	143144273	143144490	Breast-Luminal-Ep
chr12	125064810	125065207	Breast-Luminal-Ep
chr11	110318096	110318482	Breast-Luminal-Ep
chr22	20014184	20014532	Breast-Luminal-Ep
chr1	42593479	42593638	Breast-Luminal-Ep
chr11	70016959	70017320	Breast-Luminal-Ep
chr11	33332097	33332317	Breast-Luminal-Ep
chr4	186165406	186165606	Breast-Luminal-Ep
chr11	3145253	3145385	Breast-Luminal-Ep
chr10	12707807	12707930	Breast-Luminal-Ep
chr2	75824876	75825203	Breast-Luminal-Ep
chr20	60278024	60278107	Breast-Luminal-Ep
chr22	46888626	46888921	Breast-Luminal-Ep
chr14	41888904	41889153	Breast-Luminal-Ep
chr5	3630908	3631256	Breast-Luminal-Ep
chr13	30492545	30492843	Breast-Luminal-Ep
chr1	242767656	242767728	Breast-Luminal-Ep
chr15	48518739	48518922	Breast-Luminal-Ep
chr9	132518514	132518900	Breast-Luminal-Ep
chr3	41835526	41836013	Breast-Luminal-Ep
chr21	40307327	40307556	Breast-Luminal-Ep
chr11	71324397	71324560	Breast-Luminal-Ep
chr16	4690375	4690492	Breast-Luminal-Ep
chr10	29566189	29566527	Breast-Luminal-Ep
chr1	230308135	230308695	Breast-Luminal-Ep
chr8	140770367	140770523	Breast-Luminal-Ep
chr1	33263752	33264393	Breast-Luminal-Ep
chr22	43273432	43273572	Breast-Luminal-Ep
chr7	33907779	33908003	Breast-Luminal-Ep
chr17	2903684	2904814	Breast-Luminal-Ep
chr16	15129301	15129420	Breast-Luminal-Ep
chr3	33112115	33113140	Breast-Luminal-Ep
chr10	22047181	22047392	Breast-Luminal-Ep
chr1	153494093	153494160	Breast-Luminal-Ep
chr12	92685704	92686195	Breast-Luminal-Ep
chr2	237494458	237494898	Breast-Luminal-Ep
chr8	65679189	65679783	Breast-Luminal-Ep
chr8	117057635	117058603	Breast-Luminal-Ep
chr12	11842316	11842884	Breast-Luminal-Ep
chr2	61414584	61415279	Breast-Luminal-Ep
chr16	80641327	80641624	Breast-Luminal-Ep
chr8	37127074	37127224	Breast-Luminal-Ep
chr10	72633562	72634147	Breast-Luminal-Ep
chr7	4871634	4871868	Breast-Luminal-Ep
chr7	149372167	149372417	Breast-Luminal-Ep
chr10	12923973	12924660	Breast-Luminal-Ep
chr1	161057427	161058433	Breast-Luminal-Ep
chr9	139984622	139984981	Breast-Luminal-Ep
chr1	110659458	110659634	Breast-Luminal-Ep
chr3	64240729	64241645	Breast-Luminal-Ep
chr11	126253438	126253596	Breast-Luminal-Ep
chr11	77309075	77309701	Breast-Luminal-Ep
chr19	40828736	40829766	Breast-Luminal-Ep
chr22	30190746	30191206	Breast-Luminal-Ep
chr5	16781911	16782195	Breast-Luminal-Ep
chr14	100513754	100514036	Breast-Luminal-Ep
chr3	46009486	46009684	Breast-Luminal-Ep
chr21	46935507	46935982	Breast-Luminal-Ep
chr1	18788516	18789078	Breast-Luminal-Ep
chr15	79483422	79483667	Breast-Luminal-Ep
chr2	216843340	216843915	Breast-Luminal-Ep
chr11	76817681	76817870	Breast-Luminal-Ep
chr14	105181998	105182491	Breast-Luminal-Ep
chr14	105495862	105496129	Breast-Luminal-Ep
chr16	86219104	86219251	Breast-Luminal-Ep
chr1	36795568	36795743	Breast-Luminal-Ep
chr6	33700074	33700413	Breast-Luminal-Ep
chr6	37727275	37727350	Breast-Luminal-Ep
chr2	139289898	139290122	Breast-Luminal-Ep
chr14	105650640	105650945	Breast-Luminal-Ep
chr12	76836809	76837629	Breast-Luminal-Ep
chr13	47000042	47000903	Breast-Luminal-Ep
chr20	50016006	50016530	Breast-Luminal-Ep
chr7	100030649	100030693	Breast-Luminal-Ep
chr7	132474531	132475186	Breast-Luminal-Ep
chr8	4668064	4668304	Breast-Luminal-Ep
chr9	133967816	133968043	Breast-Luminal-Ep
chr11	65096709	65096872	Breast-Luminal-Ep
chr1	36993817	36993998	Breast-Luminal-Ep
chr3	53837251	53837454	Breast-Luminal-Ep
chr1	175360913	175361134	Breast-Luminal-Ep
chr10	79366945	79367394	Breast-Luminal-Ep
chr12	15368653	15368873	Breast-Luminal-Ep
chr14	56607984	56608366	Breast-Luminal-Ep
chr16	514377	514552	Breast-Luminal-Ep
chr7	70181784	70182081	Breast-Luminal-Ep
chr10	88300090	88300284	Breast-Luminal-Ep
chr6	20106040	20106421	Breast-Luminal-Ep
[truncated: 5,476 more rows]

## Sheet: TIMs
Chromosome	Start	End	Group
chr1	2004755	2006147	Neuron
chr1	2006234	2006766	Neuron
chr1	2188628	2189147	Oligodend
chr1	2232277	2232778	Endothelium
chr1	2265668	2266169	Lung-Ep-Bron
chr1	2347692	2348193	Oligodend
chr1	2374695	2375741	Bladder-Ep
chr1	3028287	3028796	Ovary+Endom-Ep
chr1	3606627	3607128	Head-Neck-Ep
chr1	3835247	3835748	Breast-Basal-Ep
chr1	5955661	5956180	Pancreas-Delta
chr1	8050981	8051482	Lung-Ep-Bron
chr1	8793269	8794158	Lung-Ep-Bron
chr1	9402352	9402853	Breast-Luminal-Ep
chr1	9614126	9614627	Liver-Hep
chr1	10088348	10088849	Kidney-Ep
chr1	10597066	10597567	Pancreas-Duct
chr1	10757704	10758205	Prostate-Ep
chr1	12049726	12050227	Heart-Cardio
chr1	12333375	12333876	Pancreas-Delta
chr1	12368517	12369018	Thyroid-Ep
chr1	12655044	12655545	Pancreas-Acinar
chr1	12655652	12656153	Pancreas-Acinar
chr1	15479014	15479515	Small-Int-Ep
chr1	16502730	16503231	Pancreas-Delta
chr1	19676435	19676936	Head-Neck-Ep
chr1	21349658	21350159	Head-Neck-Ep
chr1	22243402	22243903	Pancreas-Duct
chr1	22302731	22303232	Pancreas-Acinar
chr1	22305418	22305919	Pancreas-Acinar
chr1	22306584	22307254	Pancreas-Acinar
chr1	22330595	22331569	Pancreas-Acinar
chr1	27145465	27145966	Breast-Basal-Ep
chr1	28114998	28115499	Gastric-Ep
chr1	29586222	29586855	Bladder-Ep
chr1	31819250	31819757	Eryth-prog
chr1	32279631	32280132	Breast-Basal-Ep
chr1	33431082	33431583	Fallopian-Ep
chr1	33446839	33447340	Neuron
chr1	37945140	37945641	Oligodend
chr1	39980959	39981460	Pancreas-Acinar
chr1	40236772	40237273	Oligodend
chr1	40904795	40905296	Lung-Ep-Alveo
chr1	41847791	41848411	Pancreas-Beta
chr1	41916410	41916911	Breast-Luminal-Ep
chr1	42347686	42348187	Adipocytes
chr1	42411466	42411967	Breast-Luminal-Ep
chr1	43408729	43409247	Endothelium
chr1	43751247	43751748	Neuron
chr1	43814108	43814609	Blood-NK
chr1	44732266	44732767	Small-Int-Ep
chr1	44785952	44786453	Pancreas-Delta
chr1	45082681	45083182	Blood-Mono+Macro
chr1	45103429	45103930	Eryth-prog
chr1	46078812	46079313	Head-Neck-Ep
chr1	51086735	51087236	Lung-Ep-Bron
chr1	52541140	52541649	Eryth-prog
chr1	53893367	53893868	Fallopian-Ep
chr1	54009450	54009951	Ovary+Endom-Ep
chr1	54317467	54317968	Pancreas-Beta
chr1	54805268	54805769	Gastric-Ep
chr1	55092426	55092969	Ovary+Endom-Ep
chr1	59318690	59319191	Oligodend
chr1	59834770	59835271	Bladder-Ep
chr1	60011376	60011877	Pancreas-Delta
chr1	61679260	61679761	Liver-Hep
chr1	61681325	61681826	Ovary+Endom-Ep
chr1	61913271	61913772	Ovary+Endom-Ep
chr1	62170619	62171120	Gastric-Ep
chr1	64949601	64950102	Fallopian-Ep
chr1	65144924	65145425	Pancreas-Delta
chr1	65381516	65382017	Neuron
chr1	65903337	65903838	Eryth-prog
chr1	65981941	65982442	Pancreas-Delta
chr1	79401280	79401785	Ovary+Endom-Ep
chr1	90325438	90325939	Pancreas-Delta
chr1	90452296	90452797	Lung-Ep-Bron
chr1	91320057	91320558	Ovary+Endom-Ep
chr1	92197307	92197808	Pancreas-Delta
chr1	92946575	92947076	Pancreas-Acinar
chr1	93419079	93419580	Blood-Mono+Macro
chr1	100321895	100322396	Heart-Cardio
chr1	110659383	110659884	Breast-Luminal-Ep
chr1	113182990	113183491	Oligodend
chr1	115289424	115289925	Pancreas-Alpha
chr1	117593986	117594487	Neuron
chr1	120561770	120562271	Blood-Granul
chr1	120589949	120590450	Blood-NK
chr1	145322789	145323290	Adipocytes
chr1	145795901	145796402	Thyroid-Ep
chr1	145805906	145806415	Blood-B
chr1	145827644	145828145	Eryth-prog
chr1	147995683	147996184	Blood-Granul
chr1	150814135	150814636	Gastric-Ep
chr1	151344942	151345443	Blood-B
chr1	151741364	151741865	Lung-Ep-Alveo
chr1	151845579	151846080	Pancreas-Duct
chr1	152167842	152168343	Prostate-Ep
chr1	153537263	153537834	Head-Neck-Ep
chr1	155834629	155835130	Oligodend
chr1	156030588	156031089	Neuron
chr1	156092504	156093005	Blood-B
chr1	161044730	161045231	Head-Neck-Ep
chr1	161393710	161394211	Lung-Ep-Alveo
chr1	168067709	168068237	Breast-Luminal-Ep
chr1	168260406	168260926	Pancreas-Delta
chr1	169077945	169078556	Endothelium
chr1	171584598	171585099	Ovary+Endom-Ep
chr1	179010293	179010794	Blood-Mono+Macro
chr1	179237403	179237904	Fallopian-Ep
chr1	180144791	180145292	Heart-Cardio
chr1	182250710	182251211	Oligodend
chr1	183022044	183022545	Prostate-Ep
chr1	184768819	184769320	Lung-Ep-Bron
chr1	185076068	185076577	Fallopian-Ep
chr1	202506642	202507143	Lung-Ep-Bron
chr1	206276363	206276864	Breast-Basal-Ep
chr1	206506566	206507077	Heart-Cardio
chr1	206536870	206537371	Heart-Cardio
chr1	206691464	206691965	Liver-Hep
chr1	207133234	207133735	Eryth-prog
chr1	208125169	208125670	Lung-Ep-Bron
chr1	209605372	209605873	Head-Neck-Ep
chr1	211839807	211840316	Gastric-Ep
chr1	211934124	211934625	Head-Neck-Ep
chr1	212292808	212293309	Breast-Luminal-Ep
chr1	212953458	212953959	Lung-Ep-Alveo
chr1	213345654	213346155	Oligodend
chr1	214788538	214789039	Gastric-Ep
chr1	216185164	216185665	Fallopian-Ep
chr1	224526221	224526722	Lung-Ep-Alveo
chr1	225781205	225781706	Heart-Cardio
chr1	225958241	225958742	Oligodend
chr1	226069246	226069747	Pancreas-Beta
chr1	226560676	226561177	Heart-Cardio
chr1	226590465	226590966	Oligodend
chr1	227957609	227958117	Pancreas-Delta
chr1	230257802	230258303	Lung-Ep-Bron
chr1	230308082	230308593	Breast-Luminal-Ep
chr1	230346647	230347148	Gastric-Ep
chr1	230397641	230398142	Gastric-Ep
chr1	230436465	230436966	Pancreas-Acinar
chr1	230848294	230848797	Liver-Hep
chr1	231162867	231163368	Head-Neck-Ep
chr1	232595780	232596281	Pancreas-Duct
chr1	234724691	234725192	Head-Neck-Ep
chr1	236442409	236442910	Pancreas-Beta
chr1	236470400	236470901	Pancreas-Delta
chr1	244217447	244217948	Oligodend
chr1	244435624	244436125	Liver-Hep
chr1	244467579	244468080	Breast-Luminal-Ep
chr1	244865732	244866233	Gastric-Ep
chr1	245835432	245835933	Pancreas-Alpha
chr1	246301634	246302139	Eryth-prog
chr1	246311003	246311504	Thyroid-Ep
chr1	246414926	246415427	Pancreas-Delta
chr10	310305	310865	Bladder-Ep
chr10	422542	423043	Pancreas-Alpha
chr10	669085	669586	Oligodend
chr10	1166044	1166545	Small-Int-Ep
chr10	1369437	1369938	Breast-Luminal-Ep
chr10	3852197	3852855	Neuron
chr10	5975876	5976377	Heart-Cardio
chr10	11206953	11207941	Colon-Ep
chr10	11523429	11523930	Pancreas-Beta
chr10	12250457	12250958	Eryth-prog
chr10	13735770	13736271	Heart-Cardio
chr10	13807821	13808322	Pancreas-Duct
chr10	14568216	14568717	Gastric-Ep
chr10	22900598	22901099	Blood-T
chr10	23293969	23294470	Prostate-Ep
chr10	26502632	26503133	Pancreas-Alpha
chr10	26855845	26856523	Blood-Mono+Macro
chr10	29168851	29169352	Endothelium
chr10	29796688	29797189	Pancreas-Beta
chr10	32111557	32112058	Heart-Cardio
chr10	33328414	33328915	Pancreas-Delta
chr10	33492639	33493140	Pancreas-Duct
chr10	34587310	34587811	Pancreas-Alpha
chr10	34684241	34684744	Adipocytes
chr10	35817003	35817504	Pancreas-Beta
chr10	43819052	43819553	Ovary+Endom-Ep
chr10	43918417	43918918	Adipocytes
chr10	44405638	44406139	Endothelium
chr10	45914716	45915217	Bladder-Ep
chr10	46070774	46071275	Eryth-prog
chr10	46193245	46193850	Prostate-Ep
chr10	47407327	47407852	Liver-Hep
chr10	49637272	49637773	Pancreas-Delta
chr10	49674318	49675008	Blood-Mono+Macro
chr10	51397537	51398038	Liver-Hep
chr10	51767585	51768086	Gastric-Ep
chr10	70223033	70223595	Heart-Cardio
chr10	73924870	73925371	Gastric-Ep
chr10	75737127	75737628	Gastric-Ep
chr10	76538628	76539129	Fallopian-Ep
chr10	76966358	76966859	Lung-Ep-Bron
chr10	78676006	78676507	Pancreas-Beta
chr10	79536847	79537354	Prostate-Ep
chr10	79759064	79759565	Pancreas-Beta
chr10	79848112	79848613	Prostate-Ep
chr10	80917316	80917817	Oligodend
chr10	81475525	81476026	Fallopian-Ep
chr10	81487164	81487665	Fallopian-Ep
chr10	81533179	81533680	Fallopian-Ep
chr10	81570762	81571263	Oligodend
chr10	81970126	81970627	Pancreas-Alpha
chr10	82220402	82220903	Liver-Hep
chr10	88879050	88879551	Pancreas-Alpha
chr10	88905334	88905835	Pancreas-Acinar
chr10	89115638	89116139	Lung-Ep-Alveo
chr10	94459056	94459557	Pancreas-Duct
chr10	94516721	94517277	Pancreas-Alpha
chr10	94821972	94822667	Pancreas-Delta
chr10	95433563	95434064	Liver-Hep
chr10	95556760	95557261	Pancreas-Delta
chr10	97074676	97075177	Lung-Ep-Alveo
chr10	98589099	98589600	Eryth-prog
chr10	98633475	98633976	Oligodend
chr10	98723780	98724281	Oligodend
chr10	99240523	99241024	Breast-Luminal-Ep
chr10	101968046	101968547	Pancreas-Alpha
chr10	103064221	103064722	Oligodend
chr10	103127801	103128302	Head-Neck-Ep
chr10	114580851	114581352	Pancreas-Duct
chr10	114877187	114877867	Pancreas-Duct
chr10	115800788	115801289	Heart-Cardio
chr10	116026360	116026861	Neuron
chr10	116190754	116191255	Pancreas-Acinar
chr10	116702813	116703314	Heart-Cardio
chr10	118306942	118307443	Pancreas-Acinar
chr10	123269544	123270045	Kidney-Ep
chr10	123861314	123861815	Prostate-Ep
chr10	123923023	123923524	Colon-Ep
chr10	126313203	126313704	Lung-Ep-Bron
chr10	128606680	128607181	Kidney-Ep
chr10	132283900	132284401	Fallopian-Ep
chr10	133732358	133733221	Lung-Ep-Bron
chr10	133763081	133763582	Pancreas-Acinar
chr10	134412785	134413286	Gastric-Ep
chr10	134471245	134471828	Pancreas-Duct
chr10	134485032	134485533	Heart-Cardio
chr10	134559446	134559947	Thyroid-Ep
chr10	135384818	135385319	Eryth-prog
chr11	392008	392869	Breast-Basal-Ep
chr11	875708	876209	Eryth-prog
chr11	1430920	1431789	Pancreas-Acinar
chr11	1432963	1433911	Pancreas-Acinar
chr11	2224466	2224967	Small-Int-Ep
chr11	2324424	2324925	Heart-Cardio
chr11	4081614	4082115	Gastric-Ep
chr11	10869600	10870109	Lung-Ep-Alveo
chr11	11444384	11444885	Lung-Ep-Bron
chr11	11990518	11991019	Ovary+Endom-Ep
chr11	12638105	12638643	Gastric-Ep
chr11	12701811	12702312	Liver-Hep
chr11	17153905	17154418	Pancreas-Beta
chr11	17307217	17307720	Blood-T
chr11	17909471	17909972	Fallopian-Ep
chr11	19882291	19882797	Breast-Basal-Ep
chr11	31785464	31785965	Pancreas-Beta
chr11	34258069	34258570	Eryth-prog
chr11	34661864	34662365	Neuron
chr11	34663466	34663967	Endothelium
chr11	36476045	36476546	Fallopian-Ep
chr11	43413281	43413782	Pancreas-Beta
chr11	43807467	43807968	Oligodend
chr11	45881240	45881741	Blood-T
chr11	47279115	47279616	Pancreas-Delta
chr11	47416192	47416693	Blood-Mono+Macro
chr11	48734891	48735392	Bladder-Ep
chr11	61062624	61063186	Breast-Basal-Ep
chr11	61467275	61467776	Endothelium
chr11	62312018	62312519	Pancreas-Delta
chr11	62461099	62461600	Lung-Ep-Bron
chr11	64610764	64611265	Oligodend
chr11	65191572	65192073	Pancreas-Delta
chr11	65224930	65225439	Thyroid-Ep
chr11	65414685	65415326	Adipocytes
chr11	65911107	65911608	Pancreas-Acinar
chr11	67564091	67564592	Ovary+Endom-Ep
chr11	67807943	67808444	Oligodend
chr11	70414492	70414993	Pancreas-Duct
chr11	70651905	70652468	Ovary+Endom-Ep
chr11	70877729	70878238	Thyroid-Ep
chr11	72573654	72574155	Pancreas-Duct
chr11	72580872	72581373	Pancreas-Duct
chr11	73163720	73164221	Lung-Ep-Alveo
chr11	74328805	74329306	Pancreas-Duct
chr11	75089112	75089613	Liver-Hep
chr11	76050157	76050658	Adipocytes
chr11	76290145	76290646	Endothelium
chr11	77460390	77460891	Heart-Cardio
chr11	78303998	78304499	Gastric-Ep
chr11	78533941	78534442	Heart-Cardio
chr11	82843451	82844056	Prostate-Ep
chr11	95878647	95879148	Prostate-Ep
chr11	95895755	95896256	Endothelium
chr11	104839093	104839594	Thyroid-Ep
chr11	108189378	108189879	Lung-Ep-Bron
chr11	111174300	111174801	Neuron
chr11	111596949	111597450	Pancreas-Duct
chr11	113105545	113106058	Oligodend
chr11	113560738	113561266	Fallopian-Ep
chr11	114003489	114003990	Prostate-Ep
chr11	115332750	115333251	Kidney-Ep
chr11	115580125	115580626	Blood-Mono+Macro
chr11	118793078	118793579	Blood-B
chr11	119379145	119379646	Bladder-Ep
chr11	119612877	119613378	Pancreas-Acinar
chr11	120005400	120005901	Head-Neck-Ep
chr11	120282516	120283017	Lung-Ep-Alveo
chr11	130015460	130015961	Pancreas-Duct
chr12	1565932	1566433	Heart-Cardio
chr12	1939994	1940793	Pancreas-Delta
chr12	2516279	2516780	Heart-Cardio
chr12	2800725	2801226	Pancreas-Alpha
chr12	3900948	3901457	Breast-Luminal-Ep
chr12	3951624	3952125	Prostate-Ep
chr12	6468883	6469384	Small-Int-Ep
chr12	6493357	6493858	Neuron
chr12	6665061	6665562	Small-Int-Ep
chr12	7121933	7122434	Kidney-Ep
chr12	8147328	8147829	Breast-Luminal-Ep
chr12	9555159	9555660	Pancreas-Alpha
chr12	9561259	9561760	Pancreas-Delta
chr12	9651125	9651626	Ovary+Endom-Ep
chr12	9715377	9715878	Oligodend
chr12	10854343	10854844	Eryth-prog
chr12	11329685	11330186	Breast-Luminal-Ep
chr12	12622186	12622687	Prostate-Ep
chr12	12704627	12705156	Liver-Hep
chr12	24367996	24368497	Gastric-Ep
chr12	25642184	25642685	Prostate-Ep
chr12	26526753	26527254	Bladder-Ep
chr12	26676659	26677160	Blood-NK
chr12	26890095	26890596	Head-Neck-Ep
chr12	26893181	26893682	Colon-Ep
chr12	27495825	27496326	Prostate-Ep
chr12	27778921	27779422	Lung-Ep-Bron
chr12	29563817	29564318	Breast-Luminal-Ep
chr12	32889383	32889884	Prostate-Ep
chr12	42471597	42472098	Fallopian-Ep
chr12	42472215	42472716	Fallopian-Ep
chr12	42502777	42503278	Pancreas-Delta
chr12	48149967	48150468	Kidney-Ep
chr12	49659227	49659728	Neuron
chr12	50536661	50537162	Pancreas-Duct
chr12	51582048	51582549	Thyroid-Ep
chr12	52913509	52914028	Lung-Ep-Bron
chr12	54772518	54773019	Bladder-Ep
chr12	56920365	56920866	Neuron
chr12	58120154	58120684	Blood-Mono+Macro
chr12	58129727	58130228	Blood-B
chr12	64123109	64123610	Eryth-prog
chr12	64186102	64186603	Pancreas-Beta
chr12	65218066	65218878	Pancreas-Acinar
chr12	65218917	65219418	Pancreas-Acinar
chr12	66872017	66872518	Kidney-Ep
chr12	75501018	75501519	Pancreas-Duct
chr12	83324829	83325330	Prostate-Ep
chr12	83843893	83844394	Prostate-Ep
chr12	89534451	89534952	Heart-Cardio
chr12	92368518	92369019	Pancreas-Delta
chr12	93096372	93096873	Neuron
chr12	95628437	95628938	Thyroid-Ep
chr12	95773311	95773812	Eryth-prog
chr12	100869356	100869857	Liver-Hep
chr12	101036669	101037170	Lung-Ep-Alveo
chr12	104248954	104249455	Pancreas-Duct
chr12	105592043	105592544	Pancreas-Alpha
chr12	109047627	109048128	Heart-Cardio
chr12	109509221	109509722	Pancreas-Beta
chr12	110202349	110202850	Pancreas-Alpha
chr12	110390706	110391207	Heart-Cardio
chr12	110799471	110799972	Blood-Granul
chr12	111664228	111664729	Pancreas-Duct
chr12	112204920	112205421	Breast-Basal-Ep
chr12	112622972	112623473	Breast-Basal-Ep
chr12	114336143	114336644	Pancreas-Delta
chr12	115173380	115174032	Prostate-Ep
chr12	117400694	117401195	Gastric-Ep
chr12	118259338	118259839	Prostate-Ep
chr12	120137135	120137636	Kidney-Ep
chr12	120951731	120952232	Oligodend
chr12	122277062	122277563	Liver-Hep
chr12	122430680	122431181	Lung-Ep-Bron
chr12	123010187	123010776	Adipocytes
chr12	123056426	123056927	Pancreas-Beta
chr12	124005003	124005504	Heart-Cardio
chr12	125003047	125003548	Blood-T
chr12	125566000	125566501	Lung-Ep-Bron
chr12	132204842	132205343	Pancreas-Beta
chr12	132446445	132446946	Heart-Cardio
chr12	132504601	132505102	Pancreas-Beta
chr12	132881382	132881883	Eryth-prog
chr12	133141052	133141553	Prostate-Ep
chr12	133148711	133149212	Lung-Ep-Alveo
chr13	22096890	22097391	Eryth-prog
chr13	24654414	24654915	Fallopian-Ep
chr13	26869904	26870405	Heart-Cardio
chr13	28074704	28075205	Ovary+Endom-Ep
chr13	30123182	30123683	Fallopian-Ep
chr13	32573414	32574012	Thyroid-Ep
chr13	33100820	33101321	Pancreas-Duct
chr13	41591830	41592353	Endothelium
chr13	44695390	44695891	Oligodend
chr13	45953789	45954564	Breast-Basal-Ep
chr13	45955009	45955521	Breast-Luminal-Ep
chr13	48998170	48998671	Prostate-Ep
chr13	50336512	50337013	Lung-Ep-Alveo
chr13	56155343	56155844	Ovary+Endom-Ep
chr13	63523861	63524366	Kidney-Ep
chr13	65942763	65943264	Gastric-Ep
chr13	74588378	74588879	Gastric-Ep
chr13	76352339	76353025	Lung-Ep-Alveo
chr13	77614092	77614638	Pancreas-Delta
chr13	95865869	95866370	Prostate-Ep
chr13	96797119	96797620	Prostate-Ep
chr13	99068517	99069189	Endothelium
chr13	99461418	99461919	Pancreas-Duct
chr13	101184637	101185138	Pancreas-Acinar
chr13	101302559	101303071	Oligodend
chr13	103272780	103273281	Pancreas-Delta
chr13	105707863	105708364	Ovary+Endom-Ep
chr13	110128407	110128908	Kidney-Ep
chr13	111897967	111898468	Lung-Ep-Bron
chr13	111932505	111933006	Heart-Cardio
chr13	113383566	113384085	Heart-Cardio
chr13	113517940	113518441	Pancreas-Beta
chr13	113656018	113656519	Liver-Hep
chr13	113887019	113887520	Breast-Basal-Ep
chr13	114189717	114190218	Colon-Ep
chr13	114297909	114298410	Kidney-Ep
chr13	114299727	114300228	Lung-Ep-Alveo
chr14	21131371	21131872	Small-Int-Ep
chr14	21158100	21158618	Liver-Hep
chr14	23568670	23569171	Gastric-Ep
chr14	24457672	24458217	Neuron
chr14	24725481	24725982	Eryth-prog
chr14	25313166	25313667	Small-Int-Ep
chr14	31788870	31789371	Thyroid-Ep
chr14	32798431	32799013	Neuron
chr14	35672805	35673306	Lung-Ep-Alveo
chr14	36042507	36043008	Pancreas-Alpha
chr14	38023860	38024361	Lung-Ep-Alveo
chr14	42486093	42486594	Adipocytes
chr14	50047267	50047768	Head-Neck-Ep
chr14	50632265	50632766	Pancreas-Beta
chr14	50993055	50993556	Pancreas-Alpha
chr14	55991840	55992341	Adipocytes
chr14	58905946	58906447	Blood-Granul
chr14	64328780	64329281	Gastric-Ep
chr14	64888047	64888548	Fallopian-Ep
chr14	64964843	64965344	Thyroid-Ep
chr14	65493308	65493809	Head-Neck-Ep
chr14	65510266	65510767	Blood-Granul
chr14	65705018	65705519	Fallopian-Ep
chr14	67721388	67721889	Small-Int-Ep
chr14	69257333	69257834	Pancreas-Alpha
chr14	72200721	72201222	Thyroid-Ep
chr14	73238280	73238781	Colon-Ep
chr14	73289980	73290527	Heart-Cardio
chr14	73779731	73780232	Eryth-prog
chr14	74173783	74174284	Ovary+Endom-Ep
chr14	75059252	75059753	Thyroid-Ep
chr14	76998343	76998844	Prostate-Ep
chr14	77600074	77600575	Pancreas-Alpha
chr14	78624326	78624827	Pancreas-Delta
chr14	81927937	81928438	Lung-Ep-Alveo
chr14	81996068	81996569	Pancreas-Acinar
chr14	81997817	81998334	Pancreas-Acinar
chr14	82115723	82116224	Oligodend
chr14	90979984	90980485	Blood-Granul
chr14	92338859	92339360	Oligodend
chr14	94326124	94326625	Breast-Luminal-Ep
chr14	95658588	95659089	Eryth-prog
chr14	100909879	100910380	Pancreas-Beta
chr14	101003775	101004276	Oligodend
chr14	102053806	102054307	Ovary+Endom-Ep
chr14	102435693	102436194	Pancreas-Beta
chr14	102467098	102467599	Pancreas-Delta
chr14	102534251	102534752	Oligodend
chr14	102659367	102659868	Oligodend
chr14	103369493	103369994	Thyroid-Ep
chr14	103396244	103396777	Liver-Hep
chr14	103446877	103447378	Heart-Cardio
chr14	103490272	103490773	Endothelium
chr14	104048659	104049200	Head-Neck-Ep
chr14	105154249	105154750	Blood-B
chr14	105557874	105558375	Pancreas-Alpha
chr14	105688173	105688674	Ovary+Endom-Ep
chr14	105714947	105715448	Pancreas-Acinar
chr15	23127352	23127853	Bladder-Ep
chr15	28473262	28473763	Pancreas-Beta
chr15	28545058	28545559	Eryth-prog
chr15	28836996	28837497	Blood-Granul
chr15	28856350	28856974	Eryth-prog
chr15	31390323	31390824	Kidney-Ep
chr15	31639561	31640062	Blood-T
chr15	34610503	34611004	Neuron
chr15	34930747	34931248	Blood-Granul
chr15	35949112	35949613	Pancreas-Delta
chr15	40361118	40361637	Blood-T
chr15	40583181	40583935	Blood-T
chr15	40851288	40851802	Eryth-prog
chr15	41549546	41550111	Liver-Hep
chr15	41793539	41794220	Small-Int-Ep
chr15	42027152	42027653	Lung-Ep-Alveo
chr15	44883686	44884187	Breast-Luminal-Ep
chr15	45709737	45710238	Eryth-prog
chr15	49162004	49162505	Lung-Ep-Bron
chr15	52197822	52198323	Ovary+Endom-Ep
chr15	52907103	52907604	Lung-Ep-Alveo
chr15	53098007	53098508	Pancreas-Duct
chr15	55806364	55806865	Lung-Ep-Alveo
chr15	57789334	57789835	Adipocytes
chr15	61036949	61037452	Oligodend
chr15	63602055	63602556	Thyroid-Ep
chr15	66564575	66565076	Gastric-Ep
chr15	67057951	67058452	Neuron
chr15	67325914	67326415	Pancreas-Acinar
chr15	72384105	72384606	Eryth-prog
chr15	72387878	72388379	Kidney-Ep
chr15	72758406	72758907	Colon-Ep
chr15	73638992	73639493	Pancreas-Alpha
chr15	75797419	75797920	Liver-Hep
chr15	79783756	79784257	Bladder-Ep
chr15	80179273	80179774	Gastric-Ep
chr15	84916979	84917480	Colon-Ep
chr15	85680858	85681359	Pancreas-Beta
chr15	90349408	90349909	Liver-Hep
chr15	90378555	90379056	Breast-Basal-Ep
chr15	90587730	90588231	Pancreas-Alpha
chr15	91154320	91154821	Heart-Cardio
chr15	91547470	91547971	Eryth-prog
chr15	93149938	93150439	Thyroid-Ep
chr15	93311255	93311756	Heart-Cardio
chr15	96466747	96467248	Gastric-Ep
chr15	99411756	99412257	Breast-Luminal-Ep
chr15	99797548	99798049	Liver-Hep
chr15	100420311	100420812	Ovary+Endom-Ep
chr15	102157324	102157925	Pancreas-Duct
chr16	449403	449904	Eryth-prog
chr16	750551	751052	Pancreas-Alpha
chr16	951966	952467	Oligodend
chr16	1583358	1584213	Endothelium
chr16	1584390	1584891	Endothelium
chr16	1598750	1599251	Prostate-Ep
chr16	1651339	1651840	Thyroid-Ep
chr16	1804496	1804997	Head-Neck-Ep
chr16	2739301	2739802	Heart-Cardio
chr16	3788557	3789058	Gastric-Ep
chr16	3952537	3953038	Lung-Ep-Bron
chr16	4038820	4039321	Pancreas-Duct
chr16	4366810	4367311	Blood-T
chr16	4431060	4431561	Kidney-Ep
chr16	4802357	4802858	Thyroid-Ep
chr16	11205551	11206052	Fallopian-Ep
chr16	12354902	12355403	Lung-Ep-Alveo
chr16	14439439	14439944	Liver-Hep
chr16	14463970	14464473	Ovary+Endom-Ep
chr16	14932958	14933459	Heart-Cardio
chr16	14954175	14954684	Eryth-prog
chr16	14968012	14968513	Pancreas-Acinar
chr16	16153534	16154035	Pancreas-Duct
chr16	16356986	16357487	Fallopian-Ep
chr16	18545564	18546065	Heart-Cardio
chr16	20880115	20880623	Blood-B
chr16	21375637	21376138	Head-Neck-Ep
chr16	21548250	21548751	Eryth-prog
chr16	23510289	23510790	Heart-Cardio
chr16	27551582	27552083	Pancreas-Beta
chr16	27608642	27609174	Breast-Luminal-Ep
chr16	29084338	29084839	Blood-Granul
chr16	29091876	29092377	Blood-Granul
chr16	29230006	29230507	Prostate-Ep
chr16	29374659	29375160	Blood-NK
chr16	29395169	29395670	Eryth-prog
chr16	29439439	29440018	Pancreas-Beta
chr16	29633941	29634442	Eryth-prog
chr16	30336118	30336619	Thyroid-Ep
chr16	31138413	31138914	Lung-Ep-Alveo
chr16	32167119	32167620	Breast-Basal-Ep
chr16	52860446	52860947	Heart-Cardio
chr16	53875342	53875843	Lung-Ep-Bron
chr16	53920636	53921137	Lung-Ep-Bron
chr16	55726774	55727275	Bladder-Ep
chr16	57774358	57774859	Head-Neck-Ep
chr16	66608263	66608764	Eryth-prog
chr16	67511613	67512114	Lung-Ep-Alveo
chr16	67805413	67805914	Liver-Hep
chr16	68778534	68779035	Neuron
chr16	69028526	69029027	Lung-Ep-Bron
chr16	69233094	69233595	Breast-Luminal-Ep
chr16	69921869	69922370	Kidney-Ep
chr16	70119565	70120066	Blood-Granul
chr16	70237578	70238173	Thyroid-Ep
chr16	70264082	70264583	Liver-Hep
chr16	74545869	74546370	Eryth-prog
chr16	74588288	74588789	Oligodend
chr16	76854328	76854829	Lung-Ep-Bron
chr16	77893708	77894209	Heart-Cardio
chr16	78420226	78420727	Ovary+Endom-Ep
chr16	78470793	78471294	Thyroid-Ep
chr16	78630704	78631205	Liver-Hep
chr16	79263128	79263721	Prostate-Ep
chr16	80218938	80219439	Lung-Ep-Bron
chr16	81563965	81564466	Head-Neck-Ep
chr16	85200663	85201164	Pancreas-Duct
chr16	85519008	85519509	Pancreas-Delta
chr16	87489531	87490032	Small-Int-Ep
chr16	87934307	87934808	Pancreas-Duct
chr16	88540164	88540680	Gastric-Ep
chr16	88563688	88564189	Gastric-Ep
chr16	89188288	89188789	Lung-Ep-Bron
chr16	89603326	89603827	Oligodend
chr16	89865082	89865605	Heart-Cardio
chr17	549168	549669	Gastric-Ep
chr17	1640326	1640827	Liver-Hep
chr17	1650661	1651162	Head-Neck-Ep
chr17	1975085	1975586	Endothelium
chr17	2326152	2326659	Head-Neck-Ep
chr17	2837796	2838297	Pancreas-Beta
chr17	3721455	3721961	Oligodend
chr17	5933626	5934127	Eryth-prog
chr17	7368870	7369371	Fallopian-Ep
chr17	7859960	7860461	Lung-Ep-Alveo
chr17	9154531	9155032	Lung-Ep-Alveo
chr17	12014198	12014699	Pancreas-Beta
chr17	13927540	13928041	Thyroid-Ep
chr17	13950158	13950708	Prostate-Ep
chr17	14077008	14077512	Eryth-prog
chr17	14154459	14154960	Gastric-Ep
chr17	15450371	15450872	Pancreas-Delta
chr17	15689552	15690053	Blood-Granul
chr17	15767715	15768216	Pancreas-Acinar
chr17	16215712	16216213	Thyroid-Ep
chr17	17389248	17389749	Heart-Cardio
chr17	17641444	17641945	Liver-Hep
chr17	17781198	17781699	Small-Int-Ep
chr17	17816027	17816528	Head-Neck-Ep
chr17	18637239	18637740	Prostate-Ep
chr17	25931019	25931520	Gastric-Ep
chr17	25972052	25972553	Eryth-prog
chr17	27128153	27128654	Eryth-prog
chr17	27405751	27406252	Fallopian-Ep
chr17	27851636	27852137	Pancreas-Alpha
chr17	27909876	27910377	Oligodend
chr17	28740770	28741271	Ovary+Endom-Ep
chr17	35466653	35467154	Pancreas-Delta
chr17	35499799	35500300	Breast-Luminal-Ep
chr17	36666664	36667165	Bladder-Ep
chr17	37494015	37494516	Blood-Granul
chr17	38074824	38075325	Gastric-Ep
chr17	38472782	38473340	Blood-T
chr17	38811629	38812130	Gastric-Ep
chr17	38838048	38838549	Pancreas-Duct
chr17	39694072	39694573	Breast-Luminal-Ep
chr17	40541862	40542385	Gastric-Ep
chr17	40560022	40560523	Endothelium
chr17	40573781	40574282	Pancreas-Acinar
chr17	41136748	41137249	Prostate-Ep
chr17	42392418	42393126	Oligodend
chr17	43064836	43065337	Pancreas-Alpha
chr17	43325565	43326066	Liver-Hep
chr17	43502752	43503253	Neuron
chr17	44743135	44743693	Gastric-Ep
chr17	45289209	45289710	Heart-Cardio
chr17	45634483	45634984	Fallopian-Ep
chr17	45658440	45658941	Pancreas-Duct
chr17	46152169	46152688	Kidney-Ep
chr17	54881577	54882078	Lung-Ep-Bron
chr17	55393019	55393520	Pancreas-Beta
chr17	55639640	55640141	Thyroid-Ep
chr17	55989452	55989953	Blood-Granul
chr17	59206027	59206636	Endothelium
chr17	59482467	59482968	Breast-Basal-Ep
chr17	60505583	60506084	Oligodend
chr17	61388105	61388606	Gastric-Ep
chr17	62776626	62777127	Oligodend
chr17	62777309	62777810	Oligodend
chr17	64394616	64395117	Pancreas-Delta
chr17	64671848	64672349	Prostate-Ep
chr17	65178577	65179078	Pancreas-Duct
chr17	65625541	65626042	Lung-Ep-Alveo
chr17	66018220	66018915	Fallopian-Ep
chr17	66960731	66961240	Adipocytes
chr17	71352980	71353481	Pancreas-Delta
chr17	72352764	72353265	Oligodend
chr17	72415886	72416387	Gastric-Ep
chr17	72791544	72792045	Thyroid-Ep
chr17	73073371	73074060	Breast-Basal-Ep
chr17	73503885	73504386	Oligodend
chr17	74525911	74526412	Endothelium
chr17	74545187	74545688	Gastric-Ep
chr17	75369560	75370061	Bladder-Ep
chr17	77771245	77771746	Thyroid-Ep
chr17	78004410	78005046	Endothelium
chr17	79393100	79393617	Liver-Hep
chr17	79399710	79400211	Endothelium
chr17	79634570	79635071	Head-Neck-Ep
chr17	80134942	80135846	Thyroid-Ep
chr17	80197591	80198092	Liver-Hep
chr17	80348511	80349012	Ovary+Endom-Ep
chr17	80358682	80359183	Blood-Mono+Macro
chr17	80535199	80535700	Small-Int-Ep
chr17	80793899	80794400	Lung-Ep-Bron
chr17	80797815	80798316	Breast-Luminal-Ep
chr18	255055	255556	Eryth-prog
chr18	6143762	6144274	Heart-Cardio
chr18	8016206	8016713	Thyroid-Ep
chr18	8612269	8612770	Breast-Luminal-Ep
chr18	13565571	13566072	Oligodend
chr18	19581812	19582313	Gastric-Ep
chr18	19769678	19770179	Pancreas-Duct
chr18	20453132	20453633	Neuron
chr18	42435556	42436057	Head-Neck-Ep
chr18	43136196	43136697	Eryth-prog
chr18	43750605	43751106	Pancreas-Beta
chr18	45353615	45354363	Thyroid-Ep
chr18	45663516	45664017	Pancreas-Alpha
chr18	48421797	48422298	Lung-Ep-Alveo
chr18	51716536	51717037	Thyroid-Ep
chr18	52613276	52613777	Neuron
chr18	54274044	54274545	Small-Int-Ep
chr18	54400066	54400567	Small-Int-Ep
chr18	54581595	54582096	Pancreas-Delta
chr18	54659794	54660295	Bladder-Ep
chr18	55321608	55322109	Gastric-Ep
chr18	55923049	55923550	Heart-Cardio
chr18	56112632	56113133	Liver-Hep
chr18	59873771	59874272	Prostate-Ep
chr18	60901474	60901975	Kidney-Ep
chr18	67682237	67682738	Thyroid-Ep
chr18	67692974	67693475	Eryth-prog
chr18	72152508	72153009	Lung-Ep-Alveo
chr18	72460707	72461208	Pancreas-Delta
chr18	72600565	72601066	Eryth-prog
chr18	72669955	72670456	Lung-Ep-Alveo
chr18	72844179	72844680	Prostate-Ep
chr18	74656245	74656746	Gastric-Ep
chr18	74658984	74659485	Pancreas-Alpha
chr18	74709449	74709950	Oligodend
chr18	74732463	74732964	Oligodend
chr18	77074981	77075482	Pancreas-Delta
chr18	77076090	77076591	Pancreas-Alpha
chr18	77087641	77088142	Blood-NK
chr18	77434250	77434751	Pancreas-Acinar
chr18	77510304	77510854	Fallopian-Ep
chr18	77735204	77735705	Eryth-prog
chr18	77831071	77831572	Adipocytes
chr19	591430	591960	Pancreas-Beta
chr19	900785	901286	Fallopian-Ep
chr19	1131639	1132184	Pancreas-Duct
chr19	1166887	1167388	Breast-Luminal-Ep
chr19	1234743	1235244	Small-Int-Ep
chr19	1259060	1259561	Thyroid-Ep
chr19	1467237	1467765	Neuron
chr19	1470056	1470626	Oligodend
chr19	1836872	1837373	Eryth-prog
chr19	2278368	2278869	Small-Int-Ep
chr19	2540842	2541343	Pancreas-Beta
chr19	2602402	2602903	Blood-B
chr19	2641704	2642205	Fallopian-Ep
chr19	3057198	3057699	Blood-B
chr19	3467829	3468330	Liver-Hep
chr19	3520766	3521362	Head-Neck-Ep
chr19	3649584	3650085	Fallopian-Ep
chr19	4054140	4054641	Small-Int-Ep
chr19	4874616	4875278	Kidney-Ep
chr19	5080605	5081106	Pancreas-Alpha
chr19	5093486	5093987	Pancreas-Beta
chr19	6241704	6242205	Breast-Basal-Ep
chr19	6271634	6272135	Blood-B
chr19	7936926	7937427	Pancreas-Alpha
chr19	8590290	8591082	Blood-T
chr19	10736049	10736550	Blood-T
chr19	10851681	10852182	Gastric-Ep
chr19	10875312	10876008	Kidney-Ep
chr19	11267755	11268256	Pancreas-Acinar
chr19	11358094	11358595	Endothelium
chr19	12556496	12556997	Adipocytes
chr19	13278254	13278879	Neuron
chr19	14092757	14093360	Pancreas-Alpha
chr19	14168124	14168625	Liver-Hep
chr19	14217696	14218197	Heart-Cardio
chr19	15421839	15422340	Head-Neck-Ep
chr19	17435878	17436379	Breast-Basal-Ep
chr19	17952741	17953242	Blood-NK
chr19	18539933	18540434	Pancreas-Acinar
chr19	20183597	20184098	Thyroid-Ep
chr19	20588693	20589194	Adipocytes
chr19	23552427	23552928	Heart-Cardio
chr19	30535528	30536217	Lung-Ep-Alveo
chr19	32450449	32451010	Pancreas-Duct
chr19	35613521	35614022	Bladder-Ep
chr19	35633611	35634223	Liver-Hep
chr19	35984666	35985167	Lung-Ep-Bron
chr19	36523489	36523990	Colon-Ep
chr19	36531742	36532243	Fallopian-Ep
chr19	38694880	38695381	Pancreas-Alpha
chr19	38755574	38756085	Endothelium
chr19	39617063	39617564	Blood-T
chr19	40390362	40390863	Adipocytes
chr19	40395697	40396198	Eryth-prog
chr19	40838680	40839181	Pancreas-Duct
chr19	41329399	41329900	Liver-Hep
chr19	41787730	41788231	Pancreas-Delta
chr19	41879845	41880346	Blood-NK
chr19	45574739	45575246	Breast-Luminal-Ep
chr19	45797426	45797927	Pancreas-Duct
chr19	46270450	46270951	Pancreas-Alpha
chr19	47579327	47579828	Pancreas-Alpha
chr19	47960609	47961125	Pancreas-Acinar
chr19	48752751	48753299	Blood-Mono+Macro
chr19	48994175	48994676	Oligodend
chr19	49670472	49670973	Colon-Ep
chr19	50030916	50031417	Small-Int-Ep
chr19	50037060	50037769	Small-Int-Ep
chr19	50691804	50692305	Small-Int-Ep
chr19	53038926	53039427	Small-Int-Ep
chr19	53917674	53918175	Pancreas-Alpha
chr19	55592337	55593086	Ovary+Endom-Ep
chr2	1979946	1980447	Head-Neck-Ep
chr2	3418082	3418583	Thyroid-Ep
chr2	8589149	8589650	Ovary+Endom-Ep
chr2	8664582	8665091	Pancreas-Duct
chr2	8823560	8824061	Pancreas-Beta
chr2	9776134	9776635	Breast-Luminal-Ep
chr2	10237851	10238352	Fallopian-Ep
chr2	10820689	10821190	Gastric-Ep
chr2	16608963	16609464	Gastric-Ep
chr2	17841612	17842113	Pancreas-Delta
chr2	19446255	19446756	Kidney-Ep
chr2	20666485	20666986	Lung-Ep-Bron
chr2	25354514	25355015	Oligodend
chr2	25840577	25841078	Prostate-Ep
chr2	25857437	25857938	Lung-Ep-Alveo
chr2	26510079	26510580	Eryth-prog
chr2	26854035	26854536	Thyroid-Ep
chr2	26985976	26986514	Thyroid-Ep
chr2	27432952	27433453	Breast-Luminal-Ep
chr2	28323201	28323702	Gastric-Ep
chr2	28454818	28455319	Ovary+Endom-Ep
chr2	28599974	28600507	Bladder-Ep
chr2	28676480	28676985	Lung-Ep-Bron
chr2	33477684	33478185	Gastric-Ep
chr2	39066569	39067070	Blood-B
chr2	39176203	39176704	Breast-Luminal-Ep
chr2	43242066	43242567	Head-Neck-Ep
chr2	43367295	43367925	Endothelium
chr2	43385940	43386642	Pancreas-Delta
chr2	43672088	43672589	Prostate-Ep
chr2	44497438	44497939	Breast-Basal-Ep
chr2	44552983	44553484	Kidney-Ep
chr2	44750917	44751418	Liver-Hep
chr2	44814511	44815012	Heart-Cardio
chr2	46635950	46636657	Neuron
chr2	47299097	47299598	Adipocytes
chr2	55098569	55099070	Pancreas-Beta
chr2	55237436	55237937	Heart-Cardio
chr2	55498517	55499018	Fallopian-Ep
chr2	55751821	55752322	Gastric-Ep
chr2	63049745	63050246	Pancreas-Duct
chr2	63273738	63274239	Lung-Ep-Bron
chr2	64538594	64539131	Head-Neck-Ep
chr2	68643344	68643845	Head-Neck-Ep
chr2	69765390	69765891	Pancreas-Alpha
chr2	70011176	70011677	Pancreas-Duct
chr2	70556978	70557479	Bladder-Ep
chr2	70905724	70906233	Prostate-Ep
chr2	73981153	73981654	Fallopian-Ep
chr2	85637231	85637732	Pancreas-Beta
chr2	86238359	86238860	Prostate-Ep
chr2	86255515	86256016	Heart-Cardio
chr2	87109224	87109725	Lung-Ep-Alveo
chr2	87251237	87251738	Lung-Ep-Alveo
chr2	87799521	87800022	Heart-Cardio
chr2	87862088	87862695	Pancreas-Duct
chr2	87872367	87872868	Thyroid-Ep
chr2	87983405	87983906	Fallopian-Ep
chr2	88050105	88050640	Liver-Hep
chr2	96590872	96591373	Blood-Granul
chr2	97721456	97721957	Liver-Hep
chr2	99149622	99150123	Pancreas-Duct
chr2	99420305	99421076	Pancreas-Duct
chr2	100124816	100125317	Lung-Ep-Alveo
chr2	101868099	101868600	Endothelium
chr2	102135273	102135774	Blood-NK
chr2	103378256	103378763	Heart-Cardio
chr2	109260858	109261359	Fallopian-Ep
chr2	109787991	109788492	Endothelium
chr2	109829204	109829705	Fallopian-Ep
chr2	111946152	111946653	Thyroid-Ep
chr2	112047375	112047876	Fallopian-Ep
chr2	112090675	112091176	Adipocytes
chr2	112130918	112131419	Ovary+Endom-Ep
chr2	112139479	112139987	Blood-Granul
chr2	112145216	112145717	Pancreas-Duct
chr2	112218406	112218945	Eryth-prog
chr2	112236605	112237106	Blood-Granul
chr2	112252287	112252788	Oligodend
chr2	112539647	112540148	Pancreas-Duct
chr2	112824471	112824972	Gastric-Ep
chr2	113419167	113419668	Lung-Ep-Bron
chr2	113956129	113956864	Blood-T
chr2	114036030	114036815	Kidney-Ep
chr2	114113973	114114474	Lung-Ep-Alveo
chr2	114253860	114254361	Eryth-prog
chr2	114369412	114369981	Kidney-Ep
chr2	120742443	120742944	Heart-Cardio
chr2	126449801	126450302	Prostate-Ep
chr2	128180969	128181484	Liver-Hep
chr2	129131547	129132048	Bladder-Ep
chr2	130918019	130918520	Thyroid-Ep
chr2	132212371	132212872	Lung-Ep-Alveo
chr2	135693871	135694372	Pancreas-Duct
chr2	141759108	141759609	Gastric-Ep
chr2	145693648	145694149	Ovary+Endom-Ep
chr2	150759063	150759568	Adipocytes
chr2	152462865	152463366	Blood-Granul
chr2	153437928	153438429	Lung-Ep-Bron
chr2	158327986	158328487	Gastric-Ep
chr2	159581295	159581796	Neuron
chr2	159959137	159959638	Eryth-prog
chr2	161056399	161056900	Adipocytes
chr2	169720946	169721677	Fallopian-Ep
chr2	170359362	170359863	Pancreas-Beta
chr2	170569351	170569852	Small-Int-Ep
chr2	172366861	172367362	Small-Int-Ep
chr2	173721639	173722140	Fallopian-Ep
chr2	174278311	174278812	Ovary+Endom-Ep
chr2	175953083	175953584	Pancreas-Delta
chr2	176932458	176932959	Prostate-Ep
chr2	178196065	178196566	Thyroid-Ep
chr2	179490835	179491336	Heart-Cardio
chr2	191297419	191297920	Prostate-Ep
chr2	198093235	198093736	Eryth-prog
chr2	198483978	198484479	Lung-Ep-Alveo
chr2	200806782	200807283	Colon-Ep
chr2	202103494	202103995	Lung-Ep-Alveo
chr2	203208172	203208673	Breast-Basal-Ep
chr2	203752309	203752810	Ovary+Endom-Ep
chr2	203958097	203958598	Gastric-Ep
chr2	203985350	203985851	Pancreas-Delta
chr2	207573174	207573675	Prostate-Ep
chr2	208992699	208993200	Fallopian-Ep
chr2	209217138	209217639	Pancreas-Acinar
chr2	219736150	219736696	Prostate-Ep
chr2	220377572	220378073	Pancreas-Alpha
chr2	220801235	220801736	Adipocytes
chr2	222248126	222248627	Thyroid-Ep
chr2	227662038	227662751	Bladder-Ep
chr2	228173697	228174198	Lung-Ep-Bron
chr2	230353601	230354102	Oligodend
chr2	232543757	232544258	Eryth-prog
chr2	233196079	233196580	Ovary+Endom-Ep
chr2	233725128	233725629	Liver-Hep
chr2	234373054	234373555	Lung-Ep-Alveo
chr2	234393963	234394747	Lung-Ep-Alveo
chr2	234990587	234991088	Neuron
chr2	237264919	237265420	Breast-Luminal-Ep
chr2	237776808	237777331	Lung-Ep-Bron
chr2	238611102	238611603	Pancreas-Beta
chr2	238978424	238978925	Pancreas-Duct
chr2	239165419	239165920	Pancreas-Duct
chr2	239293628	239294129	Pancreas-Beta
chr2	240117258	240117759	Oligodend
chr2	242676370	242676878	Head-Neck-Ep
chr20	822566	823067	Endothelium
chr20	1591815	1592316	Bladder-Ep
chr20	4012882	4013383	Eryth-prog
chr20	6692426	6692927	Lung-Ep-Alveo
chr20	7964182	7964683	Heart-Cardio
chr20	10348676	10349186	Liver-Hep
chr20	13993243	13993744	Lung-Ep-Alveo
chr20	14528836	14529337	Blood-Granul
chr20	14966897	14967398	Neuron
chr20	16276662	16277163	Pancreas-Delta
chr20	18724593	18725094	Fallopian-Ep
chr20	20435655	20436156	Pancreas-Alpha
chr20	23969054	23969582	Thyroid-Ep
chr20	30765014	30765515	Breast-Basal-Ep
chr20	31797373	31797874	Pancreas-Alpha
chr20	32288119	32288628	Lung-Ep-Alveo
chr20	32306023	32306524	Breast-Luminal-Ep
chr20	32436018	32436519	Thyroid-Ep
chr20	32598868	32599369	Eryth-prog
chr20	34189591	34190092	Bladder-Ep
chr20	34380597	34381098	Breast-Luminal-Ep
chr20	35443927	35444580	Thyroid-Ep
chr20	38900822	38901323	Heart-Cardio
chr20	40167577	40168078	Kidney-Ep
chr20	44669459	44669960	Pancreas-Beta
chr20	44706082	44706583	Pancreas-Delta
chr20	45989343	45989844	Blood-T
chr20	47006543	47007044	Pancreas-Duct
chr20	47682511	47683231	Pancreas-Delta
chr20	48480137	48480638	Pancreas-Alpha
chr20	48580862	48581363	Pancreas-Beta
chr20	48636097	48636598	Breast-Luminal-Ep
chr20	49290131	49290632	Ovary+Endom-Ep
chr20	49307794	49308297	Breast-Basal-Ep
chr20	52311286	52311787	Pancreas-Duct
chr20	53244684	53245185	Oligodend
chr20	55278034	55278535	Breast-Basal-Ep
chr20	60519927	60520428	Blood-Granul
chr20	62119382	62119883	Pancreas-Alpha
chr20	62574261	62574762	Breast-Basal-Ep
chr21	16275085	16275586	Kidney-Ep
chr21	16590937	16591438	Breast-Luminal-Ep
chr21	18665022	18665523	Lung-Ep-Bron
chr21	27297415	27297916	Oligodend
chr21	28907497	28907998	Heart-Cardio
chr21	29065291	29065792	Breast-Basal-Ep
chr21	29935428	29935931	Heart-Cardio
chr21	34598624	34599125	Liver-Hep
chr21	38223410	38223911	Oligodend
chr21	43273037	43273538	Fallopian-Ep
chr21	44513157	44513658	Gastric-Ep
chr21	45293717	45294226	Lung-Ep-Bron
chr21	45317499	45318000	Thyroid-Ep
chr21	45830446	45830947	Adipocytes
chr21	46397753	46398254	Breast-Basal-Ep
chr21	46947292	46947793	Bladder-Ep
chr21	47065684	47066185	Pancreas-Delta
chr21	47573831	47574332	Liver-Hep
chr22	18059859	18060360	Bladder-Ep
chr22	18737904	18738405	Pancreas-Delta
chr22	19088322	19088823	Lung-Ep-Alveo
chr22	19392735	19393236	Pancreas-Acinar
chr22	19815018	19815519	Prostate-Ep
chr22	20300790	20301291	Liver-Hep
chr22	20342021	20342522	Adipocytes
chr22	21975772	21976273	Blood-Granul
chr22	23800859	23801847	Breast-Luminal-Ep
chr22	23861031	23861532	Ovary+Endom-Ep
chr22	24280069	24280570	Pancreas-Acinar
chr22	24572255	24572756	Heart-Cardio
chr22	24836854	24837355	Breast-Basal-Ep
chr22	25464239	25464740	Blood-T
chr22	27169513	27170014	Ovary+Endom-Ep
chr22	28901627	28902128	Kidney-Ep
chr22	29363338	29363839	Lung-Ep-Bron
chr22	30388231	30388732	Prostate-Ep
chr22	30799711	30800212	Liver-Hep
chr22	32208801	32209302	Pancreas-Beta
chr22	32218442	32218943	Pancreas-Delta
chr22	35073356	35073857	Ovary+Endom-Ep
chr22	36344872	36345373	Pancreas-Alpha
chr22	36806379	36806887	Adipocytes
chr22	37160034	37160535	Head-Neck-Ep
chr22	37428725	37429226	Neuron
chr22	37608341	37608842	Blood-Granul
chr22	38378783	38379284	Oligodend
chr22	38397358	38397859	Oligodend
chr22	38434641	38435158	Breast-Basal-Ep
chr22	38903894	38904395	Liver-Hep
chr22	39538305	39538806	Eryth-prog
chr22	39649421	39649922	Oligodend
chr22	41092584	41093085	Ovary+Endom-Ep
chr22	41269310	41269811	Pancreas-Alpha
chr22	41771284	41771785	Lung-Ep-Alveo
chr22	41945628	41946129	Liver-Hep
chr22	41999532	42000033	Eryth-prog
chr22	43474870	43475371	Small-Int-Ep
chr22	43926548	43927049	Head-Neck-Ep
chr22	44365408	44365909	Eryth-prog
chr22	45557458	45557959	Head-Neck-Ep
chr22	46138416	46138917	Lung-Ep-Alveo
chr22	46229014	46229515	Head-Neck-Ep
chr22	46366834	46367335	Pancreas-Duct
chr22	46367762	46368263	Pancreas-Duct
chr22	46469692	46470193	Blood-B
chr22	47004906	47005407	Breast-Luminal-Ep
chr22	47197279	47197813	Lung-Ep-Alveo
chr22	49014112	49014613	Prostate-Ep
chr22	50282725	50283226	Thyroid-Ep
chr22	50644592	50645093	Liver-Hep
chr22	50899330	50899831	Lung-Ep-Bron
chr22	50942733	50943234	Bladder-Ep
chr22	50977838	50978457	Neuron
chr22	50984583	50985084	Breast-Luminal-Ep
chr3	1680465	1680966	Eryth-prog
chr3	5058185	5058686	Breast-Basal-Ep
chr3	14155417	14155918	Liver-Hep
chr3	14514158	14514659	Kidney-Ep
chr3	16927108	16927609	Breast-Basal-Ep
chr3	17120344	17120845	Pancreas-Beta
chr3	20113747	20114248	Oligodend
chr3	27544665	27545166	Lung-Ep-Bron
chr3	27671778	27672279	Pancreas-Duct
chr3	30638676	30639177	Neuron
chr3	32164666	32165167	Thyroid-Ep
chr3	41695925	41696426	Thyroid-Ep
chr3	41964696	41965197	Pancreas-Beta
chr3	42190701	42191202	Neuron
chr3	43255961	43256462	Ovary+Endom-Ep
chr3	45936870	45937371	Head-Neck-Ep
chr3	47690627	47691128	Lung-Ep-Alveo
chr3	47912814	47913315	Gastric-Ep
chr3	47944709	47945210	Pancreas-Duct
chr3	48469694	48470195	Adipocytes
chr3	48533201	48533702	Lung-Ep-Bron
chr3	48770834	48771339	Head-Neck-Ep
chr3	48927127	48927628	Fallopian-Ep
chr3	50290882	50291383	Liver-Hep
chr3	50350022	50350523	Head-Neck-Ep
chr3	52140919	52141420	Head-Neck-Ep
chr3	56774591	56775092	Pancreas-Beta
chr3	58355073	58355574	Pancreas-Duct
chr3	58658166	58658667	Pancreas-Duct
chr3	66419497	66419998	Pancreas-Beta
chr3	66835708	66836209	Prostate-Ep
chr3	67706236	67706751	Blood-T
chr3	69603380	69603881	Pancreas-Duct
chr3	71366299	71366800	Lung-Ep-Alveo
chr3	71638707	71639208	Breast-Luminal-Ep
chr3	72618753	72619254	Colon-Ep
chr3	72805873	72806374	Blood-Mono+Macro
chr3	107505562	107506063	Prostate-Ep
chr3	107750017	107750518	Lung-Ep-Bron
chr3	112139610	112140111	Fallopian-Ep
chr3	118530124	118530625	Prostate-Ep
chr3	119528706	119529389	Small-Int-Ep
chr3	125062306	125063163	Kidney-Ep
chr3	125210616	125211159	Small-Int-Ep
chr3	127304820	127305321	Eryth-prog
chr3	137717454	137717955	Gastric-Ep
chr3	141031724	141032225	Eryth-prog
chr3	141481573	141482074	Bladder-Ep
chr3	141656585	141657118	Head-Neck-Ep
chr3	142220265	142220766	Bladder-Ep
chr3	143036422	143036923	Adipocytes
chr3	150491504	150492005	Breast-Luminal-Ep
chr3	151923981	151924482	Small-Int-Ep
chr3	152888594	152889095	Eryth-prog
chr3	153824577	153825094	Breast-Luminal-Ep
chr3	155410732	155411233	Adipocytes
chr3	158289888	158290469	Heart-Cardio
chr3	168673938	168674439	Lung-Ep-Alveo
chr3	176753878	176754379	Pancreas-Delta
chr3	177017937	177018438	Breast-Basal-Ep
chr3	182538896	182539397	Gastric-Ep
chr3	182611641	182612142	Pancreas-Beta
chr3	183517661	183518162	Oligodend
chr3	184919120	184919621	Blood-Granul
chr3	185081042	185081543	Small-Int-Ep
chr3	185272866	185273367	Gastric-Ep
chr3	187334264	187334765	Pancreas-Delta
chr3	187460641	187461142	Pancreas-Beta
chr3	187920117	187920618	Pancreas-Beta
chr3	188070142	188070643	Pancreas-Alpha
chr3	188593366	188593867	Prostate-Ep
chr3	188761218	188761719	Breast-Basal-Ep
chr3	189022411	189022912	Adipocytes
chr3	189042543	189043044	Neuron
chr3	193303491	193303992	Prostate-Ep
chr3	194739915	194740416	Pancreas-Beta
chr3	195237789	195238290	Fallopian-Ep
chr3	197827708	197828209	Eryth-prog
chr3	197828458	197828959	Eryth-prog
chr3	197846617	197847118	Pancreas-Alpha
chr4	974269	974770	Eryth-prog
chr4	1233022	1233523	Ovary+Endom-Ep
chr4	1362932	1363978	Pancreas-Duct
chr4	1637147	1637648	Lung-Ep-Alveo
chr4	1791329	1791839	Head-Neck-Ep
chr4	3392041	3392542	Lung-Ep-Bron
chr4	6652014	6652515	Pancreas-Duct
chr4	6679624	6680125	Blood-Granul
chr4	7985011	7985512	Small-Int-Ep
chr4	8200910	8201411	Heart-Cardio
chr4	9468453	9468954	Pancreas-Alpha
chr4	15627185	15627686	Pancreas-Beta
chr4	19457259	19457983	Ovary+Endom-Ep
chr4	22468080	22468581	Heart-Cardio
chr4	25301225	25301726	Neuron
chr4	25448419	25448920	Lung-Ep-Alveo
chr4	31205876	31206377	Liver-Hep
chr4	37868758	37869259	Gastric-Ep
chr4	39698305	39698806	Gastric-Ep
chr4	40359755	40360256	Head-Neck-Ep
chr4	40394246	40394747	Lung-Ep-Alveo
chr4	40630282	40630783	Neuron
chr4	56975047	56975548	Fallopian-Ep
chr4	69326595	69327096	Lung-Ep-Bron
chr4	70237273	70237774	Adipocytes
chr4	71926282	71926783	Eryth-prog
chr4	77136313	77136814	Breast-Luminal-Ep
chr4	80205500	80206001	Pancreas-Duct
chr4	80887882	80888383	Blood-NK
chr4	83395562	83396073	Adipocytes
chr4	88189466	88189967	Ovary+Endom-Ep
chr4	99801893	99802394	Heart-Cardio
chr4	100008155	100008738	Liver-Hep
chr4	100555048	100555549	Head-Neck-Ep
chr4	100574031	100574532	Kidney-Ep
chr4	100763329	100763830	Heart-Cardio
chr4	103605712	103606213	Bladder-Ep
chr4	109107485	109107986	Kidney-Ep
chr4	112310619	112311120	Adipocytes
chr4	113469746	113470247	Liver-Hep
chr4	123251840	123252341	Lung-Ep-Bron
chr4	125867134	125867635	Bladder-Ep
chr4	129349367	129349868	Lung-Ep-Alveo
chr4	129396122	129396623	Lung-Ep-Alveo
chr4	132670459	132670960	Adipocytes
chr4	145964464	145964965	Ovary+Endom-Ep
chr4	147123842	147124343	Pancreas-Beta
chr4	148543135	148543636	Thyroid-Ep
chr4	153267508	153268009	Fallopian-Ep
chr4	153549436	153549937	Breast-Basal-Ep
chr4	153786916	153787417	Lung-Ep-Alveo
chr4	154178593	154179094	Neuron
chr4	160171707	160172208	Heart-Cardio
chr4	166428301	166428802	Head-Neck-Ep
chr4	169014532	169015033	Gastric-Ep
chr4	183247052	183247553	Heart-Cardio
chr4	183768775	183769286	Head-Neck-Ep
chr4	183815721	183816222	Thyroid-Ep
chr4	185592129	185592630	Prostate-Ep
chr4	186276864	186277570	Pancreas-Delta
chr4	186727462	186727963	Thyroid-Ep
chr4	190291335	190291836	Adipocytes
chr4	190537746	190538247	Fallopian-Ep
chr4	190566780	190567281	Fallopian-Ep
chr5	279878	280379	Pancreas-Acinar
chr5	453832	454498	Head-Neck-Ep
chr5	1273583	1274084	Pancreas-Alpha
chr5	1316324	1316825	Neuron
chr5	1874721	1875580	Breast-Luminal-Ep
chr5	6639381	6639882	Pancreas-Beta
chr5	10936564	10937067	Head-Neck-Ep
chr5	14339556	14340057	Pancreas-Duct
chr5	14580277	14580778	Ovary+Endom-Ep
chr5	31916345	31916846	Head-Neck-Ep
chr5	34163980	34164481	Pancreas-Beta
chr5	35176607	35177108	Lung-Ep-Alveo
chr5	37296412	37296913	Lung-Ep-Alveo
chr5	53433777	53434278	Lung-Ep-Bron
chr5	53847777	53848278	Oligodend
chr5	54914119	54914648	Lung-Ep-Alveo
chr5	55393301	55393965	Lung-Ep-Bron
chr5	59027654	59028155	Pancreas-Beta
chr5	59556266	59556767	Breast-Luminal-Ep
chr5	60735709	60736210	Head-Neck-Ep
chr5	64285902	64286403	Fallopian-Ep
chr5	64840898	64841399	Fallopian-Ep
chr5	66564197	66564698	Blood-Granul
chr5	68711456	68712227	Adipocytes
chr5	69375448	69375949	Eryth-prog
chr5	69719281	69719782	Pancreas-Delta
chr5	69785848	69786351	Oligodend
chr5	69798195	69798696	Heart-Cardio
chr5	69860696	69861197	Adipocytes
chr5	70327532	70328045	Blood-Granul
chr5	73118676	73119177	Neuron
chr5	74753653	74754154	Lung-Ep-Bron
chr5	75774164	75774665	Colon-Ep
chr5	77540822	77541323	Gastric-Ep
chr5	77848399	77848900	Fallopian-Ep
chr5	79921966	79922467	Breast-Basal-Ep
chr5	80130950	80131451	Oligodend
chr5	82476653	82477154	Gastric-Ep
chr5	95113320	95113821	Lung-Ep-Bron
chr5	95136197	95136698	Liver-Hep
chr5	98806370	98806871	Blood-B
chr5	102106535	102107036	Pancreas-Duct
chr5	106861490	106861991	Gastric-Ep
chr5	107545111	107545612	Pancreas-Duct
chr5	109213152	109213653	Breast-Luminal-Ep
chr5	109267923	109268424	Ovary+Endom-Ep
chr5	112085037	112085538	Gastric-Ep
chr5	115739073	115739574	Pancreas-Beta
chr5	118554139	118554640	Pancreas-Beta
chr5	125703484	125703985	Bladder-Ep
chr5	125841760	125842261	Fallopian-Ep
chr5	125859208	125859709	Lung-Ep-Alveo
chr5	126386761	126387262	Pancreas-Delta
chr5	127000000	127000501	Gastric-Ep
chr5	127163058	127163559	Prostate-Ep
chr5	131962163	131962664	Gastric-Ep
chr5	137168297	137168798	Prostate-Ep
chr5	137912424	137912925	Head-Neck-Ep
chr5	137918694	137919195	Thyroid-Ep
chr5	138122773	138123274	Kidney-Ep
chr5	139227225	139228379	Bladder-Ep
chr5	139819455	139819956	Pancreas-Delta
chr5	142124762	142125263	Heart-Cardio
chr5	142341415	142341916	Pancreas-Duct
chr5	144677627	144678128	Breast-Luminal-Ep
chr5	147294064	147294565	Gastric-Ep
chr5	149375486	149375987	Prostate-Ep
chr5	150163180	150163681	Pancreas-Alpha
chr5	153768447	153768948	Eryth-prog
chr5	159456381	159456882	Gastric-Ep
chr5	160431378	160431879	Bladder-Ep
chr5	167641885	167642386	Thyroid-Ep
chr5	170849818	170850319	Ovary+Endom-Ep
chr5	172076937	172077438	Prostate-Ep
chr5	174921123	174921624	Prostate-Ep
chr5	175081136	175081637	Lung-Ep-Alveo
chr5	175337632	175338133	Breast-Luminal-Ep
chr5	176264561	176265079	Pancreas-Alpha
chr5	176696147	176696648	Pancreas-Acinar
chr5	176830296	176831134	Liver-Hep
chr5	179481235	179481736	Oligodend
chr6	2309305	2309806	Small-Int-Ep
chr6	2652251	2652752	Breast-Basal-Ep
chr6	2796433	2796934	Breast-Basal-Ep
chr6	2855399	2855900	Oligodend
chr6	3386368	3386869	Oligodend
chr6	3432488	3432989	Head-Neck-Ep
chr6	7180897	7181398	Eryth-prog
chr6	7201205	7201916	Endothelium
chr6	7225211	7225712	Eryth-prog
chr6	7583039	7583540	Heart-Cardio
chr6	10381778	10382279	Breast-Luminal-Ep
chr6	10422098	10422599	Breast-Luminal-Ep
chr6	10423369	10423929	Breast-Basal-Ep
chr6	10537821	10538322	Oligodend
chr6	11057931	11058432	Liver-Hep
chr6	13014921	13015422	Blood-B
chr6	14183473	14183974	Pancreas-Duct
chr6	14451201	14451702	Lung-Ep-Bron
chr6	14716873	14717374	Head-Neck-Ep
chr6	15526521	15527022	Kidney-Ep
chr6	16260735	16261236	Fallopian-Ep
chr6	16337288	16338147	Endothelium
chr6	17472122	17472623	Adipocytes
chr6	20828687	20829188	Lung-Ep-Alveo
chr6	21167840	21168341	Heart-Cardio
chr6	21693736	21694237	Pancreas-Duct
chr6	25115498	25115999	Pancreas-Alpha
chr6	25962681	25963360	Neuron
chr6	26639261	26639762	Lung-Ep-Bron
chr6	26818718	26819219	Kidney-Ep
chr6	31822749	31823250	Head-Neck-Ep
chr6	31996407	31996908	Head-Neck-Ep
chr6	32510843	32511344	Breast-Basal-Ep
chr6	33093184	33093685	Lung-Ep-Alveo
chr6	33749425	33749926	Fallopian-Ep
chr6	34520501	34521002	Breast-Luminal-Ep
chr6	35765797	35766298	Pancreas-Acinar
chr6	36063759	36064260	Liver-Hep
chr6	36098986	36099487	Oligodend
chr6	38141905	38142406	Pancreas-Alpha
chr6	43252955	43253456	Neuron
chr6	43529761	43530262	Pancreas-Alpha
chr6	44368804	44369305	Heart-Cardio
chr6	46255818	46256319	Heart-Cardio
chr6	47151974	47152475	Lung-Ep-Alveo
chr6	52193808	52194309	Ovary+Endom-Ep
chr6	52787412	52787913	Lung-Ep-Alveo
chr6	52896164	52896665	Pancreas-Alpha
chr6	53617021	53617522	Bladder-Ep
chr6	71180500	71181001	Pancreas-Alpha
chr6	72127064	72127565	Kidney-Ep
chr6	74197076	74197577	Liver-Hep
chr6	88446072	88446754	Head-Neck-Ep
chr6	90506820	90507321	Eryth-prog
chr6	97725603	97726104	Pancreas-Delta
chr6	99932681	99933182	Blood-B
chr6	104205557	104206060	Breast-Luminal-Ep
chr6	107532624	107533125	Lung-Ep-Alveo
chr6	107980627	107981174	Lung-Ep-Bron
chr6	108549487	108549988	Eryth-prog
chr6	109642902	109643403	Thyroid-Ep
chr6	111317815	111318316	Thyroid-Ep
chr6	112022298	112022799	Ovary+Endom-Ep
chr6	112371715	112372216	Pancreas-Alpha
chr6	116215692	116216193	Pancreas-Duct
chr6	116381143	116381948	Neuron
chr6	117853251	117853752	Pancreas-Alpha
chr6	119950129	119950632	Gastric-Ep
chr6	123065708	123066209	Lung-Ep-Alveo
chr6	123154357	123154858	Oligodend
chr6	134518069	134518570	Eryth-prog
chr6	135512906	135513407	Eryth-prog
chr6	140952669	140953170	Breast-Basal-Ep
chr6	141672430	141672931	Heart-Cardio
chr6	143929685	143930186	Pancreas-Delta
chr6	150074807	150075308	Thyroid-Ep
chr6	150654253	150654814	Gastric-Ep
chr6	151412821	151413322	Lung-Ep-Bron
chr6	152134939	152135440	Ovary+Endom-Ep
chr6	153354860	153355361	Pancreas-Delta
chr6	154970332	154970833	Lung-Ep-Alveo
chr6	155212828	155213329	Small-Int-Ep
chr6	155278266	155278767	Thyroid-Ep
chr6	156909777	156910278	Colon-Ep
chr6	157021095	157021596	Pancreas-Duct
chr6	157351799	157352300	Kidney-Ep
chr6	157618538	157619039	Head-Neck-Ep
chr6	158419594	158420119	Fallopian-Ep
chr6	158507586	158508142	Kidney-Ep
chr6	158708115	158708616	Prostate-Ep
chr6	158876145	158876648	Kidney-Ep
chr6	159654663	159655164	Thyroid-Ep
chr6	160500370	160500871	Liver-Hep
chr6	161125115	161125616	Liver-Hep
chr6	162161115	162161616	Small-Int-Ep
chr6	162447010	162447511	Pancreas-Beta
chr6	163886857	163887358	Oligodend
chr6	167681186	167681724	Ovary+Endom-Ep
chr6	167834679	167835180	Gastric-Ep
chr7	431260	431761	Lung-Ep-Bron
chr7	785640	786141	Heart-Cardio
chr7	876766	877267	Heart-Cardio
chr7	1041438	1041939	Blood-NK
chr7	1494822	1495323	Oligodend
chr7	1572046	1572547	Thyroid-Ep
chr7	1859460	1859961	Blood-Granul
chr7	1880692	1881197	Heart-Cardio
chr7	1943454	1943955	Pancreas-Acinar
chr7	1944523	1945024	Pancreas-Duct
chr7	2049697	2050378	Heart-Cardio
chr7	2089417	2089986	Blood-NK
chr7	2222082	2222583	Ovary+Endom-Ep
chr7	2721419	2721920	Oligodend
chr7	2804274	2804775	Thyroid-Ep
chr7	2810631	2811132	Eryth-prog
chr7	2900259	2900760	Endothelium
chr7	2977445	2977946	Liver-Hep
chr7	4429568	4430069	Adipocytes
chr7	7824746	7825247	Small-Int-Ep
chr7	11173966	11174467	Pancreas-Duct
chr7	19727880	19728381	Adipocytes
chr7	25334549	25335050	Gastric-Ep
chr7	26307340	26307841	Small-Int-Ep
chr7	26492377	26492886	Pancreas-Duct
chr7	27285620	27286326	Prostate-Ep
chr7	29522273	29522774	Small-Int-Ep
chr7	30205652	30206155	Endothelium
chr7	30970733	30971234	Pancreas-Duct
chr7	32815647	32816148	Oligodend
chr7	32896866	32897367	Heart-Cardio
chr7	36825230	36825731	Lung-Ep-Bron
chr7	37135973	37136531	Lung-Ep-Bron
chr7	38943899	38944400	Pancreas-Alpha
chr7	43626648	43627149	Blood-T
chr7	44088757	44089258	Gastric-Ep
chr7	45018634	45019135	Blood-T
chr7	64145765	64146266	Breast-Luminal-Ep
chr7	65227110	65227611	Gastric-Ep
chr7	66255540	66256041	Lung-Ep-Bron
chr7	69822375	69822876	Lung-Ep-Bron
chr7	72650843	72651344	Blood-Granul
chr7	72863650	72864151	Pancreas-Beta
chr7	73549619	73550152	Bladder-Ep
chr7	73550281	73550782	Bladder-Ep
chr7	73610176	73610677	Oligodend
chr7	73624022	73624523	Pancreas-Acinar
chr7	73996200	73996701	Breast-Basal-Ep
chr7	74107095	74107596	Gastric-Ep
chr7	74208639	74209140	Blood-Mono+Macro
chr7	74242057	74242558	Blood-Granul
chr7	74315406	74315917	Liver-Hep
chr7	74533694	74534195	Blood-Granul
chr7	74590906	74591407	Blood-Granul
chr7	75056984	75057485	Blood-Mono+Macro
chr7	75896496	75897024	Pancreas-Beta
chr7	76082806	76083307	Prostate-Ep
chr7	76101102	76101603	Prostate-Ep
chr7	76250221	76250722	Pancreas-Beta
chr7	76357715	76358216	Prostate-Ep
chr7	76596193	76596694	Colon-Ep
chr7	76745276	76745777	Thyroid-Ep
chr7	76988019	76988520	Lung-Ep-Bron
chr7	77023295	77023796	Head-Neck-Ep
chr7	77057906	77058407	Lung-Ep-Alveo
chr7	77315226	77315783	Lung-Ep-Alveo
chr7	83682302	83682803	Pancreas-Duct
chr7	88445773	88446274	Adipocytes
chr7	92432842	92433343	Pancreas-Duct
chr7	92776568	92777069	Pancreas-Beta
chr7	97802893	97803394	Pancreas-Acinar
chr7	98768459	98768960	Liver-Hep
chr7	100075139	100076060	Liver-Hep
chr7	100091073	100091574	Breast-Luminal-Ep
chr7	100147775	100148276	Blood-Mono+Macro
chr7	100402290	100402791	Breast-Basal-Ep
chr7	101575393	101575957	Pancreas-Delta
chr7	101768308	101768809	Lung-Ep-Alveo
chr7	102482441	102482942	Pancreas-Duct
chr7	104991149	104991650	Gastric-Ep
chr7	105280475	105280976	Ovary+Endom-Ep
chr7	105821067	105821568	Breast-Luminal-Ep
chr7	106861043	106861544	Heart-Cardio
chr7	106925908	106926409	Heart-Cardio
chr7	107965259	107965760	Fallopian-Ep
chr7	110671807	110672308	Thyroid-Ep
chr7	125265156	125265657	Adipocytes
chr7	127391698	127392199	Pancreas-Delta
chr7	127670794	127672111	Pancreas-Acinar
chr7	127672166	127672687	Pancreas-Acinar
chr7	128163871	128164372	Ovary+Endom-Ep
chr7	128217465	128217966	Oligodend
chr7	128602162	128602663	Head-Neck-Ep
chr7	129325760	129326264	Pancreas-Acinar
chr7	129947287	129947788	Fallopian-Ep
chr7	130021552	130022058	Pancreas-Acinar
chr7	130267068	130267569	Adipocytes
chr7	130597834	130598335	Pancreas-Alpha
chr7	130832588	130833089	Ovary+Endom-Ep
chr7	133075789	133076290	Pancreas-Beta
chr7	133794141	133794642	Kidney-Ep
chr7	133798056	133798557	Kidney-Ep
chr7	133996600	133997101	Pancreas-Delta
chr7	134551283	134551784	Endothelium
chr7	139367842	139368343	Kidney-Ep
chr7	143897783	143898284	Blood-B
chr7	143915897	143916398	Breast-Basal-Ep
chr7	148547596	148548097	Eryth-prog
chr7	149675808	149676309	Pancreas-Beta
chr7	151430900	151431401	Heart-Cardio
chr7	152283837	152284338	Bladder-Ep
chr7	154455372	154455873	Ovary+Endom-Ep
chr7	155597552	155598053	Liver-Hep
chr7	156810497	156810998	Pancreas-Alpha
chr7	156814308	156814809	Pancreas-Duct
chr7	157483922	157484423	Pancreas-Alpha
chr7	158596755	158597256	Blood-NK
chr7	158708546	158709077	Liver-Hep
chr8	387085	387586	Thyroid-Ep
chr8	1298790	1299291	Eryth-prog
chr8	6432934	6433435	Eryth-prog
chr8	7885511	7886290	Adipocytes
chr8	7925376	7925877	Breast-Basal-Ep
chr8	8067152	8067653	Kidney-Ep
chr8	8069043	8069544	Adipocytes
chr8	8081178	8081679	Adipocytes
chr8	8083092	8083593	Adipocytes
chr8	8822105	8822606	Eryth-prog
chr8	9010858	9011359	Lung-Ep-Alveo
chr8	9221888	9222389	Lung-Ep-Alveo
chr8	12085787	12086323	Fallopian-Ep
chr8	17117211	17117712	Small-Int-Ep
chr8	19183201	19183702	Lung-Ep-Bron
chr8	23407893	23408394	Pancreas-Acinar
chr8	25215353	25215854	Pancreas-Duct
chr8	28580287	28580788	Heart-Cardio
chr8	28853140	28853641	Heart-Cardio
chr8	29437165	29437666	Ovary+Endom-Ep
chr8	30116826	30117327	Pancreas-Duct
chr8	30561862	30562363	Lung-Ep-Bron
chr8	37454899	37455400	Small-Int-Ep
chr8	37699388	37699889	Adipocytes
chr8	38135497	38135998	Gastric-Ep
chr8	41654211	41654712	Eryth-prog
chr8	42333515	42334114	Pancreas-Acinar
chr8	43033657	43034158	Liver-Hep
chr8	48255035	48255536	Gastric-Ep
chr8	49608800	49609301	Head-Neck-Ep
chr8	52894716	52895217	Prostate-Ep
chr8	56967175	56967676	Heart-Cardio
chr8	61350195	61350696	Heart-Cardio
chr8	61459350	61459859	Lung-Ep-Alveo
chr8	62606683	62607184	Pancreas-Beta
chr8	66700944	66701445	Heart-Cardio
chr8	67567398	67567899	Eryth-prog
chr8	68252436	68252937	Eryth-prog
chr8	72272500	72273001	Lung-Ep-Bron
chr8	80803503	80804187	Colon-Ep
chr8	82555475	82555976	Lung-Ep-Alveo
chr8	94051663	94052164	Heart-Cardio
chr8	99353786	99354287	Pancreas-Beta
chr8	100796570	100797071	Lung-Ep-Bron
chr8	102450808	102451309	Lung-Ep-Alveo
chr8	102635060	102635561	Pancreas-Beta
chr8	104440673	104441182	Pancreas-Delta
chr8	107519526	107520027	Lung-Ep-Alveo
chr8	107611769	107612270	Lung-Ep-Bron
chr8	107728398	107728899	Breast-Basal-Ep
chr8	117839966	117840467	Lung-Ep-Bron
chr8	119446815	119447328	Ovary+Endom-Ep
chr8	120145710	120146211	Bladder-Ep
chr8	121513989	121514490	Gastric-Ep
chr8	122471280	122471781	Small-Int-Ep
chr8	124576127	124576628	Breast-Luminal-Ep
chr8	125706200	125706701	Pancreas-Alpha
chr8	126349661	126350248	Lung-Ep-Bron
chr8	126436491	126436992	Liver-Hep
chr8	129549079	129549580	Lung-Ep-Bron
chr8	131046926	131047490	Prostate-Ep
chr8	131216115	131216616	Pancreas-Beta
chr8	131338197	131338698	Lung-Ep-Bron
chr8	135939393	135939894	Gastric-Ep
chr8	140937168	140937669	Fallopian-Ep
chr8	141152083	141152584	Neuron
chr8	144417429	144417930	Liver-Hep
chr8	144521575	144522081	Pancreas-Beta
chr8	144562536	144563037	Pancreas-Beta
chr8	144571773	144572274	Ovary+Endom-Ep
chr9	706982	707515	Colon-Ep
chr9	2170637	2171138	Head-Neck-Ep
chr9	2788812	2789313	Pancreas-Beta
chr9	4699559	4700060	Pancreas-Beta
chr9	4930369	4930870	Prostate-Ep
chr9	5721197	5721698	Pancreas-Alpha
chr9	15168881	15169382	Pancreas-Duct
chr9	15817149	15817650	Bladder-Ep
chr9	33998062	33998563	Pancreas-Alpha
chr9	34226181	34226682	Liver-Hep
chr9	34366565	34367066	Pancreas-Acinar
chr9	35338461	35338962	Lung-Ep-Bron
chr9	41979867	41980368	Breast-Luminal-Ep
chr9	43555286	43555787	Eryth-prog
chr9	43799622	43800123	Kidney-Ep
chr9	46792867	46793368	Lung-Ep-Bron
chr9	72506447	72506948	Heart-Cardio
chr9	74551760	74552261	Lung-Ep-Bron
chr9	80590268	80590769	Gastric-Ep
chr9	80949062	80949563	Fallopian-Ep
chr9	88750952	88751453	Pancreas-Duct
chr9	90754504	90755005	Gastric-Ep
chr9	91949596	91950097	Pancreas-Delta
chr9	92020779	92021280	Blood-Mono+Macro
chr9	92277549	92278050	Ovary+Endom-Ep
chr9	92989384	92989885	Adipocytes
chr9	94008564	94009065	Pancreas-Duct
chr9	95017272	95017773	Pancreas-Alpha
chr9	95860735	95861236	Pancreas-Beta
chr9	96730139	96730766	Adipocytes
chr9	97177872	97178373	Blood-Granul
chr9	97728173	97728751	Liver-Hep
chr9	100924810	100925652	Head-Neck-Ep
chr9	102863763	102864264	Eryth-prog
chr9	112860009	112860574	Thyroid-Ep
chr9	115311367	115311868	Adipocytes
chr9	115509504	115510005	Oligodend
chr9	116285963	116286464	Endothelium
chr9	116725962	116726463	Ovary+Endom-Ep
chr9	123163022	123163523	Pancreas-Duct
chr9	124614935	124615436	Heart-Cardio
chr9	125620092	125620593	Eryth-prog
chr9	126217936	126218437	Small-Int-Ep
chr9	126368115	126368616	Thyroid-Ep
chr9	128091020	128091521	Breast-Luminal-Ep
chr9	128715482	128715983	Gastric-Ep
chr9	130480379	130480880	Ovary+Endom-Ep
chr9	130516371	130516872	Blood-Mono+Macro
chr9	130516958	130517529	Blood-Mono+Macro
chr9	130600887	130601578	Endothelium
chr9	130606983	130607484	Endothelium
chr9	131397559	131398060	Blood-NK
chr9	131753967	131754468	Lung-Ep-Alveo
chr9	132822381	132822882	Gastric-Ep
chr9	134151129	134151630	Blood-Mono+Macro
chr9	134453450	134453951	Pancreas-Alpha
chr9	134557447	134557948	Endothelium
chr9	134596337	134596838	Pancreas-Alpha
chr9	134867147	134867648	Pancreas-Beta
chr9	135520514	135521015	Pancreas-Delta
chr9	135895340	135895841	Breast-Basal-Ep
chr9	135940714	135941215	Pancreas-Acinar
chr9	135942025	135942526	Pancreas-Acinar
chr9	135947765	135948266	Pancreas-Acinar
chr9	136427295	136428234	Breast-Basal-Ep
chr9	136894510	136895011	Pancreas-Alpha
chr9	137326516	137327017	Blood-T
chr9	139937342	139937843	Gastric-Ep
chr9	140614980	140615481	Lung-Ep-Bron
